# Supplementary material for: Investigation of base excision repair gene variants in late-onset Alzheimer’s disease
Source: PLoS One. 2019 Aug 15;14(8):e0221362. doi: 10.1371/journal.pone.0221362 (PMC6695184; doi:10.1371/journal.pone.0221362)
Supplement: S3 Table — (XLSX) [file pone.0221362.s005.xlsx]

## Sheet: LOAD-Blood
S3 Table. Ion PGM raw data for LOAD-blood
Chromosome	Region	Type	Reference	Allele	Reference allele	Length	Linkage	Zygosity	Exact match	Partial MNV match	Overlap	Sample count	Total number of samples	Sample frequency	dbSNP_147 Homo_sapiens	TSA Homo_sapiens	E_Freq Homo_sapiens	E_1000G Homo_sapiens	MA Homo_sapiens	MAF Homo_sapiens	MAC Homo_sapiens	E_Hapmap Homo_sapiens	AA Homo_sapiens	E_ExAC Homo_sapiens	E_ESP Homo_sapiens	E_Cited Homo_sapiens	dbSNP	ESP_20141103 Homo_sapiens	PhenCode_20140430 Homo_sapiens	E_Phenotype_or_Disease Homo_sapiens	CLIN_pathogenic Homo_sapiens	HGMD-PUBLIC_20162 Homo_sapiens	CLIN_association Homo_sapiens	CLIN_risk_factor Homo_sapiens	db_xref	CLIN_not_provided Homo_sapiens	CLIN_uncertain_significance Homo_sapiens	CLIN_likely_benign Homo_sapiens	CLIN_benign Homo_sapiens	ClinVar_201610 Homo_sapiens	CLIN_likely_pathogenic Homo_sapiens	CLIN_drug_response Homo_sapiens
8	42195184	SNV	C	C	Yes	1		Heterozygous				1	198	0.505051
8	42195184	SNV	C	G	No	1		Heterozygous				1	198	0.505051
8	42195466	SNV	T	T	Yes	1		Heterozygous	Homo_sapiens		Homo_sapiens	8	198	4.0404	dbSNP_147	SNV	E_Freq	E_1000G	C	0.0251597	126	E_Hapmap	T			E_Cited	3136711
8	42195466	SNV	T	C	No	1		Heterozygous	Homo_sapiens		Homo_sapiens	8	198	4.0404	dbSNP_147	SNV	E_Freq	E_1000G	C	0.0251597	126	E_Hapmap	T			E_Cited	3136711
8	42195511	SNV	C	C	Yes	1		Heterozygous	Homo_sapiens		Homo_sapiens	1	198	0.505051	dbSNP_147	SNV	E_Freq	E_1000G	T	0.000199681	1		C				574392412
8	42195511	SNV	C	T	No	1		Heterozygous	Homo_sapiens		Homo_sapiens	1	198	0.505051	dbSNP_147	SNV	E_Freq	E_1000G	T	0.000199681	1		C				574392412
8	42195630	SNV	C	C	Yes	1		Heterozygous	Homo_sapiens		Homo_sapiens	1	198	0.505051	dbSNP_147	SNV	E_Freq	E_1000G	T	0.000599042	3		C				144157718
8	42195630	SNV	C	T	No	1		Heterozygous	Homo_sapiens		Homo_sapiens	1	198	0.505051	dbSNP_147	SNV	E_Freq	E_1000G	T	0.000599042	3		C				144157718
8	42195816	SNV	C	C	Yes	1		Heterozygous				1	198	0.505051
8	42195816	SNV	C	T	No	1		Heterozygous				1	198	0.505051
8	42195835	SNV	T	T	Yes	1		Heterozygous				1	198	0.505051
8	42195835	SNV	T	C	No	1		Heterozygous				1	198	0.505051
8	42195839	SNV	A	A	Yes	1		Heterozygous				1	198	0.505051
8	42195839	SNV	A	C	No	1		Heterozygous				1	198	0.505051
8	42195846	SNV	G	G	Yes	1		Heterozygous	Homo_sapiens		Homo_sapiens	1	198	0.505051	dbSNP_147	SNV	E_Freq	E_1000G	A	0.00419329	21	E_Hapmap	G				3136712
8	42195846	SNV	G	A	No	1		Heterozygous	Homo_sapiens		Homo_sapiens	1	198	0.505051	dbSNP_147	SNV	E_Freq	E_1000G	A	0.00419329	21	E_Hapmap	G				3136712
8	42195854	SNV	T	T	Yes	1		Heterozygous				1	198	0.505051
8	42195854	SNV	T	C	No	1		Heterozygous				1	198	0.505051
8	42195868	SNV	T	T	Yes	1		Heterozygous				1	198	0.505051
8	42195868	SNV	T	C	No	1		Heterozygous				1	198	0.505051
8	42195875	SNV	G	G	Yes	1		Heterozygous	Homo_sapiens		Homo_sapiens	1	198	0.505051	dbSNP_147	SNV	E_Freq	E_1000G	A	0.00419329	21	E_Hapmap	G				3136713
8	42195875	SNV	G	A	No	1		Heterozygous	Homo_sapiens		Homo_sapiens	1	198	0.505051	dbSNP_147	SNV	E_Freq	E_1000G	A	0.00419329	21	E_Hapmap	G				3136713
8	42195910..42195911	MNV	CT	CT	Yes	2		Heterozygous				1	198	0.505051
8	42195910..42195911	MNV	CT	TC	No	2		Heterozygous				1	198	0.505051
8	42195917	SNV	G	G	Yes	1		Heterozygous				1	198	0.505051
8	42195917	SNV	G	C	No	1		Heterozygous				1	198	0.505051
8	42195921^42195922	Insertion	-	C	No	1		Heterozygous				1	198	0.505051
8	42195941	SNV	C	C	Yes	1		Heterozygous			Homo_sapiens	2	198	1.0101
8	42195941	SNV	C	T	No	1		Heterozygous			Homo_sapiens	2	198	1.0101
8	42195944	SNV	C	C	Yes	1		Heterozygous				1	198	0.505051
8	42195944	SNV	C	T	No	1		Heterozygous				1	198	0.505051
8	42195946	SNV	C	C	Yes	1		Heterozygous	Homo_sapiens		Homo_sapiens	1	198	0.505051	dbSNP_147	SNV	E_Freq	E_1000G	T	0.000199681	1		C				190064411
8	42195946	SNV	C	T	No	1		Heterozygous	Homo_sapiens		Homo_sapiens	1	198	0.505051	dbSNP_147	SNV	E_Freq	E_1000G	T	0.000199681	1		C				190064411
8	42195947	SNV	G	G	Yes	1		Heterozygous	Homo_sapiens		Homo_sapiens	8	198	4.0404	dbSNP_147	SNV	E_Freq	E_1000G	T	0.219848	1101		G			E_Cited	2307158
8	42195947	SNV	G	T	No	1		Unknown	Homo_sapiens		Homo_sapiens	15	198	7.57576	dbSNP_147	SNV	E_Freq	E_1000G	T	0.219848	1101		G			E_Cited	2307158
8	42195963	SNV	G	G	Yes	1		Heterozygous				1	198	0.505051
8	42195963	SNV	G	A	No	1		Heterozygous				1	198	0.505051
8	42195974	SNV	A	A	Yes	1		Heterozygous				9	198	4.54545
8	42195974	SNV	A	G	No	1		Heterozygous				9	198	4.54545
8	42196081	SNV	A	A	Yes	1		Heterozygous	Homo_sapiens		Homo_sapiens	2	198	1.0101	dbSNP_147	SNV	E_Freq	E_1000G	G	0.00159744	8		A		E_ESP		2307160
8	42196081	SNV	A	G	No	1		Heterozygous	Homo_sapiens		Homo_sapiens	2	198	1.0101	dbSNP_147	SNV	E_Freq	E_1000G	G	0.00159744	8		A		E_ESP		2307160
8	42196118	SNV	C	C	Yes	1		Heterozygous				1	198	0.505051
8	42196118	SNV	C	T	No	1		Heterozygous				1	198	0.505051
8	42196347..42196349	MNV	CCC	CCC	Yes	3		Heterozygous				1	198	0.505051
8	42196347..42196349	Deletion	CCC	CC	No	1		Heterozygous				2	198	1.0101
8	42196362	SNV	C	C	Yes	1		Heterozygous	Homo_sapiens		Homo_sapiens	4	198	2.0202	dbSNP_147	SNV	E_Freq	E_1000G	G	0.0191693	96		C				3136716
8	42196362	SNV	C	G	No	1		Heterozygous	Homo_sapiens		Homo_sapiens	4	198	2.0202	dbSNP_147	SNV	E_Freq	E_1000G	G	0.0191693	96		C				3136716
8	42196406	SNV	G	G	Yes	1		Heterozygous	Homo_sapiens		Homo_sapiens	1	198	0.505051	dbSNP_147	SNV	E_Freq	E_1000G	A	0.000599042	3		G				143056566
8	42196406	SNV	G	A	No	1		Heterozygous	Homo_sapiens		Homo_sapiens	1	198	0.505051	dbSNP_147	SNV	E_Freq	E_1000G	A	0.000599042	3		G				143056566
8	42196441	SNV	C	C	Yes	1		Heterozygous	Homo_sapiens		Homo_sapiens	40	198	20.202	dbSNP_147	SNV	E_Freq	E_1000G	C	0.335264	1679	E_Hapmap	C			E_Cited	3136717
8	42196441	SNV	C	T	No	1		Unknown	Homo_sapiens		Homo_sapiens	192	198	96.9697	dbSNP_147	SNV	E_Freq	E_1000G	C	0.335264	1679	E_Hapmap	C			E_Cited	3136717
8	42196523	SNV	C	C	Yes	1		Heterozygous	Homo_sapiens		Homo_sapiens	3	198	1.51515	dbSNP_147	SNV	E_Freq	E_1000G	T	0.000998403	5		C	E_ExAC	E_ESP		2307161
8	42196523	SNV	C	T	No	1		Heterozygous	Homo_sapiens		Homo_sapiens	3	198	1.51515	dbSNP_147	SNV	E_Freq	E_1000G	T	0.000998403	5		C	E_ExAC	E_ESP		2307161
8	42196578	SNV	A	A	Yes	1		Heterozygous	Homo_sapiens		Homo_sapiens	1	198	0.505051	dbSNP_147	SNV							A	E_ExAC	E_ESP		374441256
8	42196578	SNV	A	G	No	1		Heterozygous	Homo_sapiens		Homo_sapiens	1	198	0.505051	dbSNP_147	SNV							A	E_ExAC	E_ESP		374441256
8	42196748	SNV	G	G	Yes	1		Heterozygous				1	198	0.505051
8	42196748	SNV	G	A	No	1		Heterozygous				1	198	0.505051
8	42196888	SNV	A	A	Yes	1		Heterozygous				1	198	0.505051
8	42196888	SNV	A	G	No	1		Heterozygous				1	198	0.505051
8	42197061	SNV	T	T	Yes	1		Heterozygous				2	198	1.0101
8	42197061	Deletion	T	-	No	1		Heterozygous				2	198	1.0101
8	42197128	SNV	G	G	Yes	1		Heterozygous	Homo_sapiens		Homo_sapiens	3	198	1.51515	dbSNP_147	SNV	E_Freq	E_1000G	T	0.000399361	2		G				192757177
8	42197128	SNV	G	T	No	1		Heterozygous	Homo_sapiens		Homo_sapiens	3	198	1.51515	dbSNP_147	SNV	E_Freq	E_1000G	T	0.000399361	2		G				192757177
8	42197233	SNV	A	A	Yes	1		Heterozygous				25	198	12.6263
8	42197233	SNV	A	T	No	1		Heterozygous				25	198	12.6263
8	42197235	SNV	T	T	Yes	1		Heterozygous				2	198	1.0101
8	42197235	SNV	T	A	No	1		Heterozygous				2	198	1.0101
8	42197248..42197249	MNV	CT	CT	Yes	2		Heterozygous				7	198	3.53535
8	42197248..42197249	MNV	CT	TC	No	2		Heterozygous				7	198	3.53535
8	42197250	SNV	T	T	Yes	1		Heterozygous				1	198	0.505051
8	42197250	SNV	T	C	No	1		Heterozygous				1	198	0.505051
8	42197610	SNV	C	C	Yes	1		Heterozygous				1	198	0.505051
8	42197610	SNV	C	T	No	1		Heterozygous				1	198	0.505051
8	42197626	SNV	A	A	Yes	1		Heterozygous				1	198	0.505051
8	42197626	SNV	A	C	No	1		Heterozygous				1	198	0.505051
8	42197708	SNV	T	T	Yes	1		Heterozygous				1	198	0.505051
8	42197708	Deletion	T	-	No	1		Heterozygous				1	198	0.505051
8	42197747	SNV	A	A	Yes	1		Heterozygous	Homo_sapiens		Homo_sapiens	29	198	14.6465	dbSNP_147	SNV	E_Freq	E_1000G	A	0.308506	1545	E_Hapmap	A				3136718
8	42197747	SNV	A	C	No	1		Unknown	Homo_sapiens		Homo_sapiens	189	198	95.4545	dbSNP_147	SNV	E_Freq	E_1000G	A	0.308506	1545	E_Hapmap	A				3136718
8	42197923	SNV	C	C	Yes	1		Heterozygous	Homo_sapiens		Homo_sapiens	4	198	2.0202	dbSNP_147	SNV	E_Freq	E_1000G	T	0.0509185	255		C				3136719
8	42197923	SNV	C	T	No	1		Heterozygous	Homo_sapiens		Homo_sapiens	4	198	2.0202	dbSNP_147	SNV	E_Freq	E_1000G	T	0.0509185	255		C				3136719
8	42197991	SNV	C	C	Yes	1		Heterozygous				1	198	0.505051
8	42197991	SNV	C	T	No	1		Heterozygous				1	198	0.505051
8	42198177	SNV	A	A	Yes	1		Heterozygous	Homo_sapiens		Homo_sapiens	9	198	4.54545	dbSNP_147	SNV	E_Freq	E_1000G	G	0.00379393	19		A				533778128
8	42198177	SNV	A	G	No	1		Heterozygous	Homo_sapiens		Homo_sapiens	9	198	4.54545	dbSNP_147	SNV	E_Freq	E_1000G	G	0.00379393	19		A				533778128
8	42198344	SNV	T	T	Yes	1		Heterozygous	Homo_sapiens		Homo_sapiens	4	198	2.0202	dbSNP_147	SNV	E_Freq	E_1000G	C	0.00539137	27		T				62508030
8	42198344	SNV	T	C	No	1		Heterozygous	Homo_sapiens		Homo_sapiens	4	198	2.0202	dbSNP_147	SNV	E_Freq	E_1000G	C	0.00539137	27		T				62508030
8	42198499	SNV	A	A	Yes	1		Heterozygous				1	198	0.505051
8	42198499	SNV	A	G	No	1		Heterozygous				1	198	0.505051
8	42198512	SNV	A	A	Yes	1		Heterozygous	Homo_sapiens		Homo_sapiens	3	198	1.51515	dbSNP_147	SNV	E_Freq	E_1000G	G	0.00239617	12	E_Hapmap	A				3136720
8	42198512	SNV	A	G	No	1		Heterozygous	Homo_sapiens		Homo_sapiens	3	198	1.51515	dbSNP_147	SNV	E_Freq	E_1000G	G	0.00239617	12	E_Hapmap	A				3136720
8	42198656	SNV	T	T	Yes	1		Heterozygous				1	198	0.505051
8	42198656	SNV	T	G	No	1		Heterozygous				1	198	0.505051
8	42199151	SNV	A	A	Yes	1		Heterozygous	Homo_sapiens		Homo_sapiens	1	198	0.505051	dbSNP_147	SNV	E_Freq	E_1000G	G	0.000599042	3		A				190281695
8	42199151	SNV	A	G	No	1		Heterozygous	Homo_sapiens		Homo_sapiens	1	198	0.505051	dbSNP_147	SNV	E_Freq	E_1000G	G	0.000599042	3		A				190281695
8	42199294	SNV	T	T	Yes	1		Heterozygous	Homo_sapiens		Homo_sapiens	15	198	7.57576	dbSNP_147	SNV	E_Freq	E_1000G	T	0.126997	636		A				3136722
8	42199294	SNV	T	A	No	1		Unknown	Homo_sapiens		Homo_sapiens	191	198	96.4646	dbSNP_147	SNV	E_Freq	E_1000G	T	0.126997	636		A				3136722
8	42199296	SNV	C	C	Yes	1		Heterozygous				1	198	0.505051
8	42199296	SNV	C	T	No	1		Heterozygous				1	198	0.505051
8	42199348	SNV	T	T	Yes	1		Heterozygous				1	198	0.505051
8	42199348	SNV	T	C	No	1		Heterozygous				1	198	0.505051
8	42199367	SNV	A	A	Yes	1		Heterozygous				1	198	0.505051
8	42199367	SNV	A	G	No	1		Heterozygous				1	198	0.505051
8	42199371	SNV	T	T	Yes	1		Heterozygous				1	198	0.505051
8	42199371	SNV	T	C	No	1		Heterozygous				1	198	0.505051
8	42199375	SNV	A	A	Yes	1		Heterozygous				1	198	0.505051
8	42199375	SNV	A	G	No	1		Heterozygous				1	198	0.505051
8	42199384	SNV	C	C	Yes	1		Heterozygous	Homo_sapiens		Homo_sapiens	1	198	0.505051	dbSNP_147	SNV	E_Freq	E_1000G	A	0.000798722	4		C				185155252
8	42199384	SNV	C	G	No	1		Heterozygous			Homo_sapiens	1	198	0.505051
8	42199407	SNV	G	G	Yes	1		Heterozygous				1	198	0.505051
8	42199407	SNV	G	C	No	1		Heterozygous				1	198	0.505051
8	42199409^42199410	Insertion	-	-	Yes	0		Heterozygous				1	198	0.505051
8	42199409^42199410	Insertion	-	G	No	1		Heterozygous				1	198	0.505051
8	42199578	SNV	T	T	Yes	1		Heterozygous				1	198	0.505051
8	42199578	SNV	T	C	No	1		Heterozygous				1	198	0.505051
8	42200179	SNV	A	A	Yes	1		Heterozygous				1	198	0.505051
8	42200179	SNV	A	G	No	1		Heterozygous				1	198	0.505051
8	42200207	SNV	G	G	Yes	1		Heterozygous	Homo_sapiens		Homo_sapiens	28	198	14.1414	dbSNP_147	SNV	E_Freq	E_1000G	G	0.303914	1522	E_Hapmap	A			E_Cited	2979895
8	42200207	SNV	G	A	No	1		Unknown	Homo_sapiens		Homo_sapiens	188	198	94.9495	dbSNP_147	SNV	E_Freq	E_1000G	G	0.303914	1522	E_Hapmap	A			E_Cited	2979895
8	42200229	SNV	G	G	Yes	1		Heterozygous	Homo_sapiens		Homo_sapiens	2	198	1.0101	dbSNP_147	SNV	E_Freq	E_1000G	A	0.000199681	1		G				557796352
8	42200229	SNV	G	A	No	1		Heterozygous	Homo_sapiens		Homo_sapiens	2	198	1.0101	dbSNP_147	SNV	E_Freq	E_1000G	A	0.000199681	1		G				557796352
8	42200327	SNV	A	A	Yes	1		Heterozygous				1	198	0.505051
8	42200327	SNV	A	C	No	1		Heterozygous				1	198	0.505051
8	42200330	SNV	T	T	Yes	1		Heterozygous				1	198	0.505051
8	42200330	SNV	T	G	No	1		Heterozygous				1	198	0.505051
8	42200336	SNV	C	C	Yes	1		Heterozygous				1	198	0.505051
8	42200336	SNV	C	G	No	1		Heterozygous				1	198	0.505051
8	42200338	SNV	T	T	Yes	1		Heterozygous	Homo_sapiens		Homo_sapiens	28	198	14.1414	dbSNP_147	SNV	E_Freq	E_1000G	T	0.304113	1523	E_Hapmap	C			E_Cited	2953993
8	42200338	SNV	T	C	No	1		Unknown	Homo_sapiens		Homo_sapiens	190	198	95.9596	dbSNP_147	SNV	E_Freq	E_1000G	T	0.304113	1523	E_Hapmap	C			E_Cited	2953993
8	42201087	Deletion	C	-	No	1		Homozygous			Homo_sapiens	19	198	9.59596
8	42201087	SNV	C	C	Yes	1		Heterozygous	Homo_sapiens		Homo_sapiens	15	198	7.57576	dbSNP_147	SNV	E_Freq	E_1000G	C	0.126997	636	E_Hapmap	A				2976239
8	42201087	SNV	C	A	No	1		Unknown	Homo_sapiens		Homo_sapiens	176	198	88.8889	dbSNP_147	SNV	E_Freq	E_1000G	C	0.126997	636	E_Hapmap	A				2976239
8	42201148..42201150	MNV	AGG	AGG	Yes	3		Heterozygous	Homo_sapiens	Homo_sapiens	Homo_sapiens	41	198	20.7071	dbSNP_147	deletion	E_Freq	E_1000G	AAGG	0.352236	1764						35172933
8	42201148..42201150	Deletion	AGG	-	No	3		Unknown	Homo_sapiens		Homo_sapiens	191	198	96.4646	dbSNP_147	deletion	E_Freq	E_1000G	AAGG	0.352236	1764						35172933
8	42201755	SNV	G	G	Yes	1		Heterozygous				1	198	0.505051
8	42201755	SNV	G	T	No	1		Heterozygous				1	198	0.505051
8	42201757	SNV	C	C	Yes	1		Heterozygous				1	198	0.505051
8	42201757	SNV	C	T	No	1		Heterozygous				1	198	0.505051
8	42201758	SNV	G	G	Yes	1		Heterozygous				1	198	0.505051
8	42201758	SNV	G	A	No	1		Heterozygous				1	198	0.505051
8	42201761	SNV	T	T	Yes	1		Heterozygous				1	198	0.505051
8	42201761	SNV	T	C	No	1		Heterozygous				1	198	0.505051
8	42201764^42201765	Insertion	-	-	Yes	0		Heterozygous				1	198	0.505051
8	42201764^42201765	Insertion	-	C	No	1		Heterozygous				1	198	0.505051
8	42201775^42201776	Insertion	-	-	Yes	0		Heterozygous				3	198	1.51515
8	42201775^42201776	Insertion	-	G	No	1		Heterozygous				3	198	1.51515
8	42201832	SNV	A	A	Yes	1		Heterozygous				1	198	0.505051
8	42201832	SNV	A	G	No	1		Heterozygous				1	198	0.505051
8	42201859	SNV	T	T	Yes	1		Heterozygous	Homo_sapiens		Homo_sapiens	1	198	0.505051	dbSNP_147	SNV	E_Freq	E_1000G	C	0.00579073	29		T				117965345
8	42201859	SNV	T	C	No	1		Heterozygous	Homo_sapiens		Homo_sapiens	1	198	0.505051	dbSNP_147	SNV	E_Freq	E_1000G	C	0.00579073	29		T				117965345
8	42201902	SNV	G	G	Yes	1		Heterozygous				1	198	0.505051
8	42201902	SNV	G	A	No	1		Heterozygous				1	198	0.505051
8	42201919	SNV	G	G	Yes	1		Heterozygous				1	198	0.505051
8	42201919	SNV	G	A	No	1		Heterozygous				1	198	0.505051
8	42201967	SNV	A	A	Yes	1		Heterozygous				1	198	0.505051
8	42201967	SNV	A	G	No	1		Heterozygous				1	198	0.505051
8	42201977	SNV	A	A	Yes	1		Heterozygous				1	198	0.505051
8	42201977	SNV	A	G	No	1		Heterozygous				1	198	0.505051
8	42201986..42201989	MNV	TCAA	AAAC	No	4		Heterozygous				1	198	0.505051
8	42201987	SNV	C	C	Yes	1		Heterozygous				4	198	2.0202
8	42201987	Deletion	C	-	No	1		Heterozygous				1	198	0.505051
8	42201987	SNV	C	A	No	1		Heterozygous				7	198	3.53535
8	42201987..42201989	MNV	CAA	AAC	No	3		Heterozygous				4	198	2.0202
8	42201989	Deletion	A	-	No	1		Heterozygous				3	198	1.51515
8	42201989^42201990	Insertion	-	-	Yes	0		Heterozygous				2	198	1.0101
8	42201989^42201990	Insertion	-	AAC	No	3		Heterozygous				1	198	0.505051
8	42201989^42201990	Insertion	-	AC	No	2		Heterozygous				1	198	0.505051
8	42201990	SNV	A	A	Yes	1		Heterozygous				1	198	0.505051
8	42201990	SNV	A	C	No	1		Heterozygous				1	198	0.505051
8	42201992^42201993	Insertion	-	C	No	1		Heterozygous				1	198	0.505051
8	42201998	SNV	A	A	Yes	1		Heterozygous				27	198	13.6364
8	42201998	SNV	A	C	No	1		Heterozygous				27	198	13.6364
8	42201999	SNV	A	A	Yes	1		Heterozygous				32	198	16.1616
8	42201999	SNV	A	C	No	1		Heterozygous				32	198	16.1616
8	42202039^42202040	Insertion	-	G	No	1		Homozygous			Homo_sapiens	2	198	1.0101
8	42202040	SNV	T	T	Yes	1		Heterozygous	Homo_sapiens		Homo_sapiens	37	198	18.6869	dbSNP_147	SNV	E_Freq	E_1000G	T	0.308107	1543	E_Hapmap	G				6474390
8	42202040	SNV	T	G	No	1		Unknown	Homo_sapiens		Homo_sapiens	192	198	96.9697	dbSNP_147	SNV	E_Freq	E_1000G	T	0.308107	1543	E_Hapmap	G				6474390
8	42202070	SNV	A	A	Yes	1		Heterozygous				1	198	0.505051
8	42202070	SNV	A	G	No	1		Heterozygous				1	198	0.505051
8	42202078	SNV	C	C	Yes	1		Heterozygous				1	198	0.505051
8	42202078	SNV	C	A	No	1		Heterozygous				1	198	0.505051
8	42202086	SNV	C	C	Yes	1		Heterozygous				1	198	0.505051
8	42202086	SNV	C	T	No	1		Heterozygous				1	198	0.505051
8	42202091	SNV	T	T	Yes	1		Heterozygous				1	198	0.505051
8	42202091	SNV	T	A	No	1		Heterozygous				1	198	0.505051
8	42202098	SNV	A	A	Yes	1		Heterozygous				1	198	0.505051
8	42202098	SNV	A	G	No	1		Heterozygous				1	198	0.505051
8	42202103	SNV	C	C	Yes	1		Heterozygous	Homo_sapiens		Homo_sapiens	1	198	0.505051	dbSNP_147	SNV	E_Freq	E_1000G	T	0.000199681	1		C				545649872
8	42202103	SNV	C	A	No	1		Heterozygous			Homo_sapiens	1	198	0.505051
8	42202110^42202111	Insertion	-	-	Yes	0		Heterozygous				4	198	2.0202
8	42202110^42202111	Insertion	-	C	No	1		Heterozygous				4	198	2.0202
8	42202183^42202184	Insertion	-	-	Yes	0		Heterozygous				1	198	0.505051
8	42202183^42202184	Insertion	-	A	No	1		Heterozygous				1	198	0.505051
8	42202187..42202189	MNV	CTA	CTA	Yes	3		Heterozygous		Homo_sapiens	Homo_sapiens	1	198	0.505051
8	42202187..42202189	MNV	CTA	ACT	No	3		Heterozygous			Homo_sapiens	1	198	0.505051
8	42202290	SNV	G	G	Yes	1		Heterozygous	Homo_sapiens		Homo_sapiens	1	198	0.505051	dbSNP_147	SNV	E_Freq	E_1000G	A	0.000399361	2		G				539517090
8	42202290	SNV	G	A	No	1		Heterozygous	Homo_sapiens		Homo_sapiens	1	198	0.505051	dbSNP_147	SNV	E_Freq	E_1000G	A	0.000399361	2		G				539517090
8	42202590	SNV	G	G	Yes	1		Heterozygous	Homo_sapiens		Homo_sapiens	1	198	0.505051	dbSNP_147	SNV	E_Freq	E_1000G	T	0.000199681	1		G				568092686
8	42202590	SNV	G	T	No	1		Heterozygous	Homo_sapiens		Homo_sapiens	1	198	0.505051	dbSNP_147	SNV	E_Freq	E_1000G	T	0.000199681	1		G				568092686
8	42202847	SNV	C	C	Yes	1		Heterozygous				1	198	0.505051
8	42202847	SNV	C	T	No	1		Heterozygous				1	198	0.505051
8	42202856	SNV	A	A	Yes	1		Heterozygous				1	198	0.505051
8	42202856	SNV	A	T	No	1		Heterozygous				1	198	0.505051
8	42202858	SNV	T	T	Yes	1		Heterozygous				1	198	0.505051
8	42202858	SNV	T	C	No	1		Heterozygous				1	198	0.505051
8	42202936	SNV	C	C	Yes	1		Heterozygous				1	198	0.505051
8	42202936	SNV	C	T	No	1		Heterozygous				1	198	0.505051
8	42202947	SNV	T	T	Yes	1		Heterozygous				1	198	0.505051
8	42202947	SNV	T	C	No	1		Heterozygous				1	198	0.505051
8	42202972	SNV	C	C	Yes	1		Heterozygous				1	198	0.505051
8	42202972	SNV	C	T	No	1		Heterozygous				1	198	0.505051
8	42202976	SNV	T	T	Yes	1		Heterozygous				1	198	0.505051
8	42202976	SNV	T	C	No	1		Heterozygous				1	198	0.505051
8	42203027	SNV	T	T	Yes	1		Heterozygous				1	198	0.505051
8	42203027	SNV	T	C	No	1		Heterozygous				1	198	0.505051
8	42203055	SNV	A	A	Yes	1		Heterozygous				1	198	0.505051
8	42203055	SNV	A	G	No	1		Heterozygous				1	198	0.505051
8	42203057	SNV	G	G	Yes	1		Heterozygous				1	198	0.505051
8	42203057	SNV	G	A	No	1		Heterozygous				1	198	0.505051
8	42203137	SNV	A	A	Yes	1		Heterozygous				1	198	0.505051
8	42203137	SNV	A	G	No	1		Heterozygous				1	198	0.505051
8	42203169	Deletion	A	-	No	1		Heterozygous				1	198	0.505051
8	42203230	SNV	A	A	Yes	1		Heterozygous				2	198	1.0101
8	42203230	Deletion	A	-	No	1		Heterozygous				2	198	1.0101
8	42203253	SNV	T	T	Yes	1		Heterozygous	Homo_sapiens		Homo_sapiens	10	198	5.05051	dbSNP_147	SNV	E_Freq	E_1000G	G	0.00519169	26		T				113635204
8	42203253	SNV	T	G	No	1		Heterozygous	Homo_sapiens		Homo_sapiens	10	198	5.05051	dbSNP_147	SNV	E_Freq	E_1000G	G	0.00519169	26		T				113635204
8	42203369	SNV	A	A	Yes	1		Heterozygous				1	198	0.505051
8	42203369	SNV	A	C	No	1		Heterozygous				1	198	0.505051
8	42203463	SNV	G	G	Yes	1		Heterozygous	Homo_sapiens		Homo_sapiens	14	198	7.07071	dbSNP_147	SNV	E_Freq	E_1000G	G	0.0591054	296		A				2976240
8	42203463	SNV	G	A	No	1		Unknown	Homo_sapiens		Homo_sapiens	194	198	97.9798	dbSNP_147	SNV	E_Freq	E_1000G	G	0.0591054	296		A				2976240
8	42203655	SNV	G	G	Yes	1		Heterozygous	Homo_sapiens		Homo_sapiens	6	198	3.0303	dbSNP_147	SNV							G				571459229
8	42203655	SNV	G	T	No	1		Heterozygous	Homo_sapiens		Homo_sapiens	6	198	3.0303	dbSNP_147	SNV							G				571459229
8	42203770	SNV	A	A	Yes	1		Heterozygous				1	198	0.505051
8	42203770	SNV	A	G	No	1		Heterozygous				1	198	0.505051
8	42203853	SNV	T	T	Yes	1		Heterozygous				1	198	0.505051
8	42203853	SNV	T	C	No	1		Heterozygous				1	198	0.505051
8	42203861	SNV	T	T	Yes	1		Heterozygous				1	198	0.505051
8	42203861	SNV	T	C	No	1		Heterozygous				1	198	0.505051
8	42203886^42203887	Insertion	-	-	Yes	0		Heterozygous				1	198	0.505051
8	42203886^42203887	Insertion	-	T	No	1		Heterozygous				1	198	0.505051
8	42203915	Deletion	T	-	No	1		Heterozygous			Homo_sapiens	1	198	0.505051
8	42203915..42203916	MNV	TG	GT	No	2		Heterozygous		Homo_sapiens	Homo_sapiens	1	198	0.505051
8	42203972	SNV	C	C	Yes	1		Heterozygous	Homo_sapiens		Homo_sapiens	1	198	0.505051	dbSNP_147	SNV							C				765144391
8	42203972	SNV	C	T	No	1		Heterozygous	Homo_sapiens		Homo_sapiens	1	198	0.505051	dbSNP_147	SNV							C				765144391
8	42203991	SNV	C	C	Yes	1		Heterozygous				1	198	0.505051
8	42203991	Deletion	C	-	No	1		Heterozygous				1	198	0.505051
8	42204068	SNV	A	A	Yes	1		Heterozygous	Homo_sapiens		Homo_sapiens	6	198	3.0303	dbSNP_147	deletion	E_Freq	E_1000G	-	0.00319489	16		A				576364073
8	42204068	SNV	A	T	No	1		Heterozygous			Homo_sapiens	6	198	3.0303
8	42204068..42204069	MNV	AT	AT	Yes	2		Heterozygous		Homo_sapiens	Homo_sapiens	1	198	0.505051
8	42204068..42204069	MNV	AT	TA	No	2		Heterozygous			Homo_sapiens	1	198	0.505051
8	42204078	SNV	T	T	Yes	1		Heterozygous	Homo_sapiens		Homo_sapiens	15	198	7.57576	dbSNP_147	SNV	E_Freq	E_1000G	A	0.0355431	178		A				3136736
8	42204078	SNV	T	A	No	1		Heterozygous	Homo_sapiens		Homo_sapiens	15	198	7.57576	dbSNP_147	SNV	E_Freq	E_1000G	A	0.0355431	178		A				3136736
8	42204109	SNV	G	G	Yes	1		Heterozygous	Homo_sapiens		Homo_sapiens	4	198	2.0202	dbSNP_147	SNV	E_Freq	E_1000G	C	0.00579073	29		G				3136737
8	42204109	SNV	G	C	No	1		Heterozygous	Homo_sapiens		Homo_sapiens	4	198	2.0202	dbSNP_147	SNV	E_Freq	E_1000G	C	0.00579073	29		G				3136737
8	42204176	SNV	T	T	Yes	1		Heterozygous	Homo_sapiens		Homo_sapiens	29	198	14.6465	dbSNP_147	SNV	E_Freq	E_1000G	T	0.308107	1543		T				3136738
8	42204176	SNV	T	C	No	1		Unknown	Homo_sapiens		Homo_sapiens	194	198	97.9798	dbSNP_147	SNV	E_Freq	E_1000G	T	0.308107	1543		T				3136738
8	42204482..42204483	MNV	TG	TG	Yes	2		Heterozygous				2	198	1.0101
8	42204482..42204483	MNV	TG	AT	No	2		Heterozygous				2	198	1.0101
8	42204485..42204486	MNV	CC	CC	Yes	2		Heterozygous				1	198	0.505051
8	42204485..42204486	MNV	CC	AG	No	2		Heterozygous				1	198	0.505051
8	42204489	SNV	T	T	Yes	1		Heterozygous				1	198	0.505051
8	42204489	SNV	T	C	No	1		Heterozygous				1	198	0.505051
8	42204490	SNV	T	T	Yes	1		Heterozygous				4	198	2.0202
8	42204490	SNV	T	A	No	1		Heterozygous				4	198	2.0202
8	42204495	SNV	G	G	Yes	1		Heterozygous				1	198	0.505051
8	42204495	SNV	G	T	No	1		Heterozygous				1	198	0.505051
8	42204502	SNV	G	G	Yes	1		Heterozygous				1	198	0.505051
8	42204502	SNV	G	A	No	1		Heterozygous				1	198	0.505051
8	42204530^42204531	Insertion	-	-	Yes	0		Heterozygous				2	198	1.0101
8	42204530^42204531	Insertion	-	T	No	1		Heterozygous				2	198	1.0101
8	42204540	SNV	T	T	Yes	1		Heterozygous				5	198	2.52525
8	42204540	SNV	T	C	No	1		Heterozygous				5	198	2.52525
8	42204542	SNV	C	C	Yes	1		Heterozygous				1	198	0.505051
8	42204542	SNV	C	T	No	1		Heterozygous				1	198	0.505051
8	42204551^42204552	Insertion	-	-	Yes	0		Heterozygous			Homo_sapiens	6	198	3.0303
8	42204551^42204552	Insertion	-	T	No	1		Heterozygous			Homo_sapiens	6	198	3.0303
8	42204620	SNV	A	A	Yes	1		Heterozygous				1	198	0.505051
8	42204620	SNV	A	G	No	1		Heterozygous				1	198	0.505051
8	42204662	SNV	A	A	Yes	1		Heterozygous				1	198	0.505051
8	42204662	SNV	A	G	No	1		Heterozygous				1	198	0.505051
8	42204710	SNV	C	C	Yes	1		Heterozygous				1	198	0.505051
8	42204710	SNV	C	T	No	1		Heterozygous				1	198	0.505051
8	42204780	SNV	A	A	Yes	1		Heterozygous				1	198	0.505051
8	42204780	SNV	A	G	No	1		Heterozygous				1	198	0.505051
8	42204810	SNV	C	C	Yes	1		Heterozygous				2	198	1.0101
8	42204810	SNV	C	A	No	1		Heterozygous				2	198	1.0101
8	42204903	SNV	A	A	Yes	1		Heterozygous				1	198	0.505051
8	42204903	SNV	A	G	No	1		Heterozygous				1	198	0.505051
8	42204931	SNV	T	T	Yes	1		Heterozygous				31	198	15.6566
8	42204931	SNV	T	C	No	1		Heterozygous				31	198	15.6566
8	42205080	SNV	A	A	Yes	1		Heterozygous	Homo_sapiens		Homo_sapiens	4	198	2.0202	dbSNP_147	SNV	E_Freq	E_1000G	G	0.0195687	98	E_Hapmap	A			E_Cited	3136739			E_Phenotype_or_Disease
8	42205080	SNV	A	G	No	1		Heterozygous	Homo_sapiens		Homo_sapiens	4	198	2.0202	dbSNP_147	SNV	E_Freq	E_1000G	G	0.0195687	98	E_Hapmap	A			E_Cited	3136739			E_Phenotype_or_Disease
8	42205383	SNV	A	A	Yes	1		Heterozygous				1	198	0.505051
8	42205383	SNV	A	G	No	1		Heterozygous				1	198	0.505051
8	42205404	SNV	A	A	Yes	1		Heterozygous				1	198	0.505051
8	42205404	SNV	A	G	No	1		Heterozygous				1	198	0.505051
8	42205458	SNV	C	C	Yes	1		Heterozygous	Homo_sapiens		Homo_sapiens	1	198	0.505051	dbSNP_147	SNV	E_Freq	E_1000G	T	0.0377396	189	E_Hapmap	C				3136740
8	42205458	SNV	C	T	No	1		Heterozygous	Homo_sapiens		Homo_sapiens	1	198	0.505051	dbSNP_147	SNV	E_Freq	E_1000G	T	0.0377396	189	E_Hapmap	C				3136740
8	42205465	SNV	T	T	Yes	1		Heterozygous	Homo_sapiens		Homo_sapiens	2	198	1.0101	dbSNP_147	SNV							T				772583430
8	42205465	Deletion	T	-	No	1		Heterozygous			Homo_sapiens	2	198	1.0101
8	42205480^42205481	Insertion	-	-	Yes	0		Heterozygous			Homo_sapiens	1	198	0.505051
8	42205480^42205481	Insertion	-	A	No	1		Heterozygous			Homo_sapiens	1	198	0.505051
8	42205597	SNV	C	C	Yes	1		Heterozygous				1	198	0.505051
8	42205597	SNV	C	T	No	1		Heterozygous				1	198	0.505051
8	42205629	SNV	G	G	Yes	1		Heterozygous	Homo_sapiens		Homo_sapiens	1	198	0.505051	dbSNP_147	SNV	E_Freq	E_1000G	A	0.000798722	4		G				3136742
8	42205629	SNV	G	A	No	1		Heterozygous	Homo_sapiens		Homo_sapiens	1	198	0.505051	dbSNP_147	SNV	E_Freq	E_1000G	A	0.000798722	4		G				3136742
8	42205877	SNV	T	T	Yes	1		Heterozygous	Homo_sapiens		Homo_sapiens	1	198	0.505051	dbSNP_147	SNV	E_Freq	E_1000G	C	0.000599042	3		T				142157172
8	42205877	SNV	T	C	No	1		Heterozygous	Homo_sapiens		Homo_sapiens	1	198	0.505051	dbSNP_147	SNV	E_Freq	E_1000G	C	0.000599042	3		T				142157172
8	42206270	SNV	A	A	Yes	1		Heterozygous	Homo_sapiens		Homo_sapiens	3	198	1.51515	dbSNP_147	SNV	E_Freq	E_1000G	G	0.00219649	11		A				188366658
8	42206270	SNV	A	G	No	1		Heterozygous	Homo_sapiens		Homo_sapiens	3	198	1.51515	dbSNP_147	SNV	E_Freq	E_1000G	G	0.00219649	11		A				188366658
8	42206289^42206290	Insertion	-	-	Yes	0		Heterozygous				3	198	1.51515
8	42206289^42206290	Insertion	-	A	No	1		Heterozygous				3	198	1.51515
8	42206497	SNV	A	A	Yes	1		Heterozygous				1	198	0.505051
8	42206497	SNV	A	G	No	1		Heterozygous				1	198	0.505051
8	42207234	SNV	T	T	Yes	1		Heterozygous	Homo_sapiens		Homo_sapiens	29	198	14.6465	dbSNP_147	SNV	E_Freq	E_1000G	T	0.307907	1542	E_Hapmap	T			E_Cited	2976244
8	42207234	SNV	T	A	No	1		Unknown	Homo_sapiens		Homo_sapiens	193	198	97.4747	dbSNP_147	SNV	E_Freq	E_1000G	T	0.307907	1542	E_Hapmap	T			E_Cited	2976244
8	42207278	SNV	A	A	Yes	1		Heterozygous				1	198	0.505051
8	42207278	SNV	A	G	No	1		Heterozygous				1	198	0.505051
8	42207347	SNV	A	A	Yes	1		Heterozygous	Homo_sapiens		Homo_sapiens	17	198	8.08081	dbSNP_147	SNV	E_Freq	E_1000G	C	0.11262	564	E_Hapmap	A			E_Cited	3136744
8	42207347	SNV	A	C	No	1		Heterozygous	Homo_sapiens		Homo_sapiens	17	198	8.08081	dbSNP_147	SNV	E_Freq	E_1000G	C	0.11262	564	E_Hapmap	A			E_Cited	3136744
8	42207427	SNV	C	C	Yes	1		Heterozygous	Homo_sapiens		Homo_sapiens	2	198	1.0101	dbSNP_147	SNV	E_Freq	E_1000G	T	0.000199681	1		C				548995308
8	42207427	SNV	C	T	No	1		Heterozygous	Homo_sapiens		Homo_sapiens	2	198	1.0101	dbSNP_147	SNV	E_Freq	E_1000G	T	0.000199681	1		C				548995308
8	42207481	SNV	C	C	Yes	1		Heterozygous	Homo_sapiens		Homo_sapiens	14	198	7.07071	dbSNP_147	SNV	E_Freq	E_1000G	G	0.0263578	132	E_Hapmap	C	E_ExAC	E_ESP		3136745
8	42207481	SNV	C	G	No	1		Heterozygous	Homo_sapiens		Homo_sapiens	14	198	7.07071	dbSNP_147	SNV	E_Freq	E_1000G	G	0.0263578	132	E_Hapmap	C	E_ExAC	E_ESP		3136745
8	42207835	SNV	C	C	Yes	1		Heterozygous				1	198	0.505051
8	42207835	SNV	C	A	No	1		Heterozygous				1	198	0.505051
8	42207840	SNV	C	C	Yes	1		Heterozygous				1	198	0.505051
8	42207840	SNV	C	T	No	1		Heterozygous				1	198	0.505051
8	42207862	SNV	C	C	Yes	1		Heterozygous				1	198	0.505051
8	42207862	SNV	C	T	No	1		Heterozygous				1	198	0.505051
8	42207866	SNV	G	G	Yes	1		Heterozygous	Homo_sapiens		Homo_sapiens	1	198	0.505051	dbSNP_147	SNV	E_Freq	E_1000G	A	0.00419329	21		G				147741528
8	42207866	SNV	G	A	No	1		Heterozygous	Homo_sapiens		Homo_sapiens	1	198	0.505051	dbSNP_147	SNV	E_Freq	E_1000G	A	0.00419329	21		G				147741528
8	42208000	SNV	G	G	Yes	1		Heterozygous	Homo_sapiens		Homo_sapiens	1	198	0.505051	dbSNP_147	SNV	E_Freq	E_1000G	A	0.000399361	2		G				573632129
8	42208000	SNV	G	A	No	1		Heterozygous	Homo_sapiens		Homo_sapiens	1	198	0.505051	dbSNP_147	SNV	E_Freq	E_1000G	A	0.000399361	2		G				573632129
8	42208210	SNV	T	T	Yes	1		Heterozygous	Homo_sapiens		Homo_sapiens	2	198	1.0101	dbSNP_147	SNV	E_Freq	E_1000G	C	0.000199681	1		T				536499785
8	42208210	SNV	T	C	No	1		Heterozygous	Homo_sapiens		Homo_sapiens	2	198	1.0101	dbSNP_147	SNV	E_Freq	E_1000G	C	0.000199681	1		T				536499785
8	42208218	SNV	T	T	Yes	1		Heterozygous				1	198	0.505051
8	42208218	SNV	T	C	No	1		Heterozygous				1	198	0.505051
8	42208276	SNV	C	C	Yes	1		Heterozygous	Homo_sapiens		Homo_sapiens	1	198	0.505051	dbSNP_147	SNV	E_Freq	E_1000G	T	0.000199681	1		C				143404184
8	42208276	SNV	C	A	No	1		Heterozygous			Homo_sapiens	1	198	0.505051
8	42208331	SNV	A	A	Yes	1		Heterozygous	Homo_sapiens		Homo_sapiens	13	198	6.56566	dbSNP_147	SNV	E_Freq	E_1000G	G	0.0267572	134		A				3136747
8	42208331	SNV	A	G	No	1		Heterozygous	Homo_sapiens		Homo_sapiens	13	198	6.56566	dbSNP_147	SNV	E_Freq	E_1000G	G	0.0267572	134		A				3136747
8	42208372	SNV	A	A	Yes	1		Heterozygous	Homo_sapiens		Homo_sapiens	1	198	0.505051	dbSNP_147	SNV							A				572865420
8	42208372	SNV	A	G	No	1		Heterozygous	Homo_sapiens		Homo_sapiens	1	198	0.505051	dbSNP_147	SNV							A				572865420
8	42208391	SNV	T	T	Yes	1		Heterozygous	Homo_sapiens		Homo_sapiens	5	198	2.52525	dbSNP_147, dbSNP_147	deletion, SNV	E_Freq	E_1000G	AT	0.144169	722		T, T				201253851, 34783985
8	42208391	SNV	T	A	No	1		Heterozygous	Homo_sapiens		Homo_sapiens	5	198	2.52525	dbSNP_147	SNV							T				201253851
8	42208567	SNV	A	A	Yes	1		Heterozygous				1	198	0.505051
8	42208567	SNV	A	G	No	1		Heterozygous				1	198	0.505051
8	42208709^42208710	Insertion	-	-	Yes	0		Heterozygous				1	198	0.505051
8	42208709^42208710	Insertion	-	T	No	1		Heterozygous				1	198	0.505051
8	42208797	SNV	C	C	Yes	1		Heterozygous	Homo_sapiens		Homo_sapiens	18	198	9.09091	dbSNP_147	SNV	E_Freq	E_1000G	T	0.178914	896	E_Hapmap	C				3136748
8	42208797	SNV	C	T	No	1		Heterozygous	Homo_sapiens		Homo_sapiens	18	198	9.09091	dbSNP_147	SNV	E_Freq	E_1000G	T	0.178914	896	E_Hapmap	C				3136748
8	42208871	SNV	G	G	Yes	1		Heterozygous				2	198	1.0101
8	42208871	SNV	G	T	No	1		Heterozygous				2	198	1.0101
8	42208951	SNV	A	A	Yes	1		Heterozygous				1	198	0.505051
8	42208951	SNV	A	G	No	1		Heterozygous				1	198	0.505051
8	42208964	SNV	T	T	Yes	1		Heterozygous	Homo_sapiens		Homo_sapiens	14	198	7.07071	dbSNP_147	SNV	E_Freq	E_1000G	C	0.0263578	132	E_Hapmap	T			E_Cited	3136749			E_Phenotype_or_Disease
8	42208964	SNV	T	C	No	1		Heterozygous	Homo_sapiens		Homo_sapiens	14	198	7.07071	dbSNP_147	SNV	E_Freq	E_1000G	C	0.0263578	132	E_Hapmap	T			E_Cited	3136749			E_Phenotype_or_Disease
8	42209095	SNV	G	G	Yes	1		Heterozygous	Homo_sapiens		Homo_sapiens	29	198	14.6465	dbSNP_147	SNV	E_Freq	E_1000G	G	0.308506	1545	E_Hapmap	G				2953994
8	42209095	SNV	G	A	No	1		Unknown	Homo_sapiens		Homo_sapiens	194	198	97.9798	dbSNP_147	SNV	E_Freq	E_1000G	G	0.308506	1545	E_Hapmap	G				2953994
8	42209193	SNV	T	T	Yes	1		Heterozygous				1	198	0.505051
8	42209193	SNV	T	A	No	1		Heterozygous				1	198	0.505051
8	42209313	SNV	T	T	Yes	1		Heterozygous				1	198	0.505051
8	42209313	SNV	T	A	No	1		Heterozygous				1	198	0.505051
8	42209498^42209499	Insertion	-	-	Yes	0		Heterozygous				3	198	1.51515
8	42209498^42209499	Insertion	-	T	No	1		Heterozygous				3	198	1.51515
8	42209504	SNV	C	C	Yes	1		Heterozygous	Homo_sapiens		Homo_sapiens	29	198	14.6465	dbSNP_147	SNV	E_Freq	E_1000G	C	0.308706	1546	E_Hapmap	C				2979896
8	42209504	SNV	C	A	No	1		Unknown	Homo_sapiens		Homo_sapiens	193	198	97.4747	dbSNP_147	SNV	E_Freq	E_1000G	C	0.308706	1546	E_Hapmap	C				2979896
8	42209594	SNV	A	A	Yes	1		Heterozygous				1	198	0.505051
8	42209594	SNV	A	G	No	1		Heterozygous				1	198	0.505051
8	42209610	SNV	G	G	Yes	1		Heterozygous	Homo_sapiens		Homo_sapiens	1	198	0.505051	dbSNP_147	SNV							G				551391712
8	42209610	SNV	G	C	No	1		Heterozygous			Homo_sapiens	1	198	0.505051
8	42209903	SNV	A	A	Yes	1		Heterozygous				1	198	0.505051
8	42209903	SNV	A	G	No	1		Heterozygous				1	198	0.505051
8	42210375	SNV	T	T	Yes	1		Heterozygous				1	198	0.505051
8	42210375	SNV	T	C	No	1		Heterozygous				1	198	0.505051
8	42210385	SNV	G	G	Yes	1		Heterozygous				1	198	0.505051
8	42210385	SNV	G	A	No	1		Heterozygous				1	198	0.505051
8	42210386	SNV	G	G	Yes	1		Heterozygous				1	198	0.505051
8	42210386	SNV	G	A	No	1		Heterozygous				1	198	0.505051
8	42210528^42210529	Insertion	-	-	Yes	0		Heterozygous				5	198	2.52525
8	42210528^42210529	Insertion	-	TTGCA	No	5		Heterozygous				5	198	2.52525
8	42211078^42211079	Insertion	-	-	Yes	0		Heterozygous				1	198	0.505051
8	42211078^42211079	Insertion	-	C	No	1		Heterozygous				1	198	0.505051
8	42211079	SNV	T	T	Yes	1		Heterozygous				1	198	0.505051
8	42211079	SNV	T	C	No	1		Heterozygous				1	198	0.505051
8	42211239	SNV	G	G	Yes	1		Heterozygous				1	198	0.505051
8	42211239	SNV	G	A	No	1		Heterozygous				1	198	0.505051
8	42211276	SNV	T	T	Yes	1		Heterozygous				1	198	0.505051
8	42211276	SNV	T	C	No	1		Heterozygous				1	198	0.505051
8	42211307	SNV	T	T	Yes	1		Heterozygous				2	198	1.0101
8	42211307	SNV	T	C	No	1		Heterozygous				2	198	1.0101
8	42211432	SNV	A	A	Yes	1		Heterozygous				1	198	0.505051
8	42211432	SNV	A	G	No	1		Heterozygous				1	198	0.505051
8	42211446	SNV	G	G	Yes	1		Heterozygous				1	198	0.505051
8	42211446	SNV	G	A	No	1		Heterozygous				1	198	0.505051
8	42211703..42211706	MNV	TAAC	TAAC	Yes	4		Heterozygous			Homo_sapiens	1	198	0.505051
8	42211703..42211706	Deletion	TAAC	-	No	4		Heterozygous			Homo_sapiens	1	198	0.505051
8	42211787	SNV	A	A	Yes	1		Heterozygous	Homo_sapiens		Homo_sapiens	1	198	0.505051	dbSNP_147	SNV	E_Freq	E_1000G	G	0.000399361	2		A				188448262
8	42211787	SNV	A	G	No	1		Heterozygous	Homo_sapiens		Homo_sapiens	1	198	0.505051	dbSNP_147	SNV	E_Freq	E_1000G	G	0.000399361	2		A				188448262
8	42211797	SNV	T	T	Yes	1		Heterozygous	Homo_sapiens		Homo_sapiens	1	198	0.505051	dbSNP_147	SNV	E_Freq	E_1000G	A	0.000399361	2		T				181566299
8	42211797	SNV	T	A	No	1		Heterozygous	Homo_sapiens		Homo_sapiens	1	198	0.505051	dbSNP_147	SNV	E_Freq	E_1000G	A	0.000399361	2		T				181566299
8	42212010	SNV	T	T	Yes	1		Heterozygous				1	198	0.505051
8	42212010	SNV	T	G	No	1		Heterozygous				1	198	0.505051
8	42212063	SNV	A	A	Yes	1		Heterozygous	Homo_sapiens		Homo_sapiens	2	198	1.0101	dbSNP_147	SNV	E_Freq	E_1000G	G	0.00159744	8		A	E_ExAC			62508032
8	42212063	SNV	A	G	No	1		Heterozygous	Homo_sapiens		Homo_sapiens	2	198	1.0101	dbSNP_147	SNV	E_Freq	E_1000G	G	0.00159744	8		A	E_ExAC			62508032
8	42212083^42212084	Insertion	-	-	Yes	0		Heterozygous				1	198	0.505051
8	42212083^42212084	Insertion	-	T	No	1		Heterozygous				1	198	0.505051
8	42212126	SNV	A	A	Yes	1		Heterozygous	Homo_sapiens		Homo_sapiens	1	198	0.505051	dbSNP_147	SNV	E_Freq	E_1000G	T	0.00279553	14		A				3136752
8	42212126	SNV	A	T	No	1		Heterozygous	Homo_sapiens		Homo_sapiens	1	198	0.505051	dbSNP_147	SNV	E_Freq	E_1000G	T	0.00279553	14		A				3136752
8	42212207	SNV	G	G	Yes	1		Heterozygous	Homo_sapiens		Homo_sapiens	1	198	0.505051	dbSNP_147	SNV	E_Freq	E_1000G	A	0.000599042	3		G				566552342
8	42212207	SNV	G	A	No	1		Heterozygous	Homo_sapiens		Homo_sapiens	1	198	0.505051	dbSNP_147	SNV	E_Freq	E_1000G	A	0.000599042	3		G				566552342
8	42212216	SNV	C	C	Yes	1		Heterozygous				1	198	0.505051
8	42212216	SNV	C	T	No	1		Heterozygous				1	198	0.505051
8	42212232	SNV	T	T	Yes	1		Heterozygous				1	198	0.505051
8	42212232	SNV	T	C	No	1		Heterozygous				1	198	0.505051
8	42212545^42212546	Insertion	-	G	No	1		Homozygous			Homo_sapiens	5	198	2.52525
8	42212547	SNV	T	T	Yes	1		Heterozygous	Homo_sapiens		Homo_sapiens	34	198	17.1717	dbSNP_147	SNV	E_Freq	E_1000G	T	0.302716	1516	E_Hapmap	G				2976238
8	42212547	SNV	T	G	No	1		Unknown	Homo_sapiens		Homo_sapiens	189	198	95.4545	dbSNP_147	SNV	E_Freq	E_1000G	T	0.302716	1516	E_Hapmap	G				2976238
8	42212574	SNV	C	C	Yes	1		Heterozygous				1	198	0.505051
8	42212574	SNV	C	G	No	1		Heterozygous				1	198	0.505051
8	42212644	SNV	C	C	Yes	1		Heterozygous	Homo_sapiens		Homo_sapiens	1	198	0.505051	dbSNP_147	SNV	E_Freq	E_1000G	T	0.000399361	2		C				372691668
8	42212644	SNV	C	T	No	1		Heterozygous	Homo_sapiens		Homo_sapiens	1	198	0.505051	dbSNP_147	SNV	E_Freq	E_1000G	T	0.000399361	2		C				372691668
8	42213047	SNV	T	T	Yes	1		Heterozygous	Homo_sapiens		Homo_sapiens	1	198	0.505051	dbSNP_147	SNV	E_Freq	E_1000G	C	0.000399361	2		T	E_ExAC	E_ESP		141256214
8	42213047	SNV	T	C	No	1		Heterozygous	Homo_sapiens		Homo_sapiens	1	198	0.505051	dbSNP_147	SNV	E_Freq	E_1000G	C	0.000399361	2		T	E_ExAC	E_ESP		141256214
8	42213060	SNV	A	A	Yes	1		Heterozygous				1	198	0.505051
8	42213060	SNV	A	G	No	1		Heterozygous				1	198	0.505051
8	42213126	SNV	G	G	Yes	1		Heterozygous	Homo_sapiens		Homo_sapiens	3	198	1.51515	dbSNP_147	SNV	E_Freq	E_1000G	C	0.00239617	12		G	E_ExAC	E_ESP		2307156
8	42213126	SNV	G	C	No	1		Heterozygous	Homo_sapiens		Homo_sapiens	3	198	1.51515	dbSNP_147	SNV	E_Freq	E_1000G	C	0.00239617	12		G	E_ExAC	E_ESP		2307156
8	42213150	SNV	T	T	Yes	1		Heterozygous	Homo_sapiens		Homo_sapiens	1	198	0.505051	dbSNP_147	SNV	E_Freq	E_1000G	C	0.00599042	30		T				2307162
8	42213150	SNV	T	C	No	1		Heterozygous	Homo_sapiens		Homo_sapiens	1	198	0.505051	dbSNP_147	SNV	E_Freq	E_1000G	C	0.00599042	30		T				2307162
8	42213256	SNV	G	G	Yes	1		Heterozygous	Homo_sapiens		Homo_sapiens	29	198	14.6465	dbSNP_147	SNV	E_Freq	E_1000G	G	0.304113	1523	E_Hapmap	A			E_Cited	2953983
8	42213256	SNV	G	A	No	1		Unknown	Homo_sapiens		Homo_sapiens	193	198	97.4747	dbSNP_147	SNV	E_Freq	E_1000G	G	0.304113	1523	E_Hapmap	A			E_Cited	2953983
8	42213442	SNV	G	G	Yes	1		Heterozygous	Homo_sapiens		Homo_sapiens	25	198	12.6263	dbSNP_147	SNV	E_Freq	E_1000G	A	0.0103834	52		G				141279009
8	42213442	SNV	G	A	No	1		Unknown	Homo_sapiens		Homo_sapiens	27	198	13.6364	dbSNP_147	SNV	E_Freq	E_1000G	A	0.0103834	52		G				141279009
8	42213507^42213508	Insertion	-	-	Yes	0		Heterozygous			Homo_sapiens	2	198	1.0101
8	42213507^42213508	Insertion	-	A	No	1		Heterozygous			Homo_sapiens	2	198	1.0101
8	42213779	SNV	C	C	Yes	1		Heterozygous	Homo_sapiens		Homo_sapiens	1	198	0.505051	dbSNP_147	SNV	E_Freq	E_1000G	T	0.0127796	64	E_Hapmap	C				3136754
8	42213779	SNV	C	T	No	1		Heterozygous	Homo_sapiens		Homo_sapiens	1	198	0.505051	dbSNP_147	SNV	E_Freq	E_1000G	T	0.0127796	64	E_Hapmap	C				3136754
8	42213787	SNV	G	G	Yes	1		Heterozygous	Homo_sapiens		Homo_sapiens	4	198	2.0202	dbSNP_147	SNV	E_Freq	E_1000G	A	0.00698882	35	E_Hapmap	G				3136755
8	42213787	SNV	G	A	No	1		Unknown	Homo_sapiens		Homo_sapiens	5	198	2.52525	dbSNP_147	SNV	E_Freq	E_1000G	A	0.00698882	35	E_Hapmap	G				3136755
8	42213920	SNV	A	A	Yes	1		Heterozygous				1	198	0.505051
8	42213920	SNV	A	G	No	1		Heterozygous				1	198	0.505051
8	42214024	SNV	T	T	Yes	1		Heterozygous	Homo_sapiens		Homo_sapiens	5	198	2.52525	dbSNP_147	SNV	E_Freq	E_1000G	C	0.00938498	47		T				3136756
8	42214024	SNV	T	C	No	1		Heterozygous	Homo_sapiens		Homo_sapiens	5	198	2.52525	dbSNP_147	SNV	E_Freq	E_1000G	C	0.00938498	47		T				3136756
8	42214175	SNV	G	G	Yes	1		Heterozygous	Homo_sapiens		Homo_sapiens	4	198	2.0202	dbSNP_147	SNV	E_Freq	E_1000G	A	0.0195687	98		G				3136758
8	42214175	SNV	G	A	No	1		Heterozygous	Homo_sapiens		Homo_sapiens	4	198	2.0202	dbSNP_147	SNV	E_Freq	E_1000G	A	0.0195687	98		G				3136758
8	42214243	SNV	C	C	Yes	1		Heterozygous				1	198	0.505051
8	42214243	SNV	C	T	No	1		Heterozygous				1	198	0.505051
8	42214372	SNV	T	T	Yes	1		Heterozygous				1	198	0.505051
8	42214372	SNV	T	C	No	1		Heterozygous				1	198	0.505051
8	42214521	SNV	C	C	Yes	1		Heterozygous	Homo_sapiens		Homo_sapiens	1	198	0.505051	dbSNP_147	SNV	E_Freq	E_1000G	T	0.000199681	1		C				549081235
8	42214521	SNV	C	T	No	1		Heterozygous	Homo_sapiens		Homo_sapiens	1	198	0.505051	dbSNP_147	SNV	E_Freq	E_1000G	T	0.000199681	1		C				549081235
8	42214860	SNV	A	A	Yes	1		Heterozygous				1	198	0.505051
8	42214860	SNV	A	G	No	1		Heterozygous				1	198	0.505051
8	42214985	SNV	T	T	Yes	1		Heterozygous				1	198	0.505051
8	42214985	SNV	T	G	No	1		Heterozygous				1	198	0.505051
8	42214994	SNV	G	G	Yes	1		Heterozygous				1	198	0.505051
8	42214994	SNV	G	A	No	1		Heterozygous				1	198	0.505051
8	42215060	SNV	A	A	Yes	1		Heterozygous	Homo_sapiens		Homo_sapiens	4	198	2.0202	dbSNP_147	SNV	E_Freq	E_1000G	T	0.00459265	23		A				41552615
8	42215060	SNV	A	T	No	1		Heterozygous	Homo_sapiens		Homo_sapiens	3	198	1.51515	dbSNP_147	SNV	E_Freq	E_1000G	T	0.00459265	23		A				41552615
8	42215060	SNV	A	C	No	1		Heterozygous			Homo_sapiens	1	198	0.505051
8	42215135	SNV	G	G	Yes	1		Heterozygous	Homo_sapiens		Homo_sapiens	1	198	0.505051	dbSNP_147	SNV	E_Freq	E_1000G	A	0.000998403	5		G				150375548
8	42215135	SNV	G	A	No	1		Heterozygous	Homo_sapiens		Homo_sapiens	1	198	0.505051	dbSNP_147	SNV	E_Freq	E_1000G	A	0.000998403	5		G				150375548
8	42215151..42215154	MNV	TAAG	TAAG	Yes	4		Heterozygous	Homo_sapiens		Homo_sapiens	1	198	0.505051	dbSNP_147	deletion											779993296
8	42215151..42215154	Deletion	TAAG	-	No	4		Heterozygous	Homo_sapiens		Homo_sapiens	1	198	0.505051	dbSNP_147	deletion											779993296
8	42215229	SNV	A	A	Yes	1		Heterozygous	Homo_sapiens		Homo_sapiens	1	198	0.505051	dbSNP_147	SNV	E_Freq	E_1000G	G	0.00519169	26		A				138103019
8	42215229	SNV	A	G	No	1		Heterozygous	Homo_sapiens		Homo_sapiens	1	198	0.505051	dbSNP_147	SNV	E_Freq	E_1000G	G	0.00519169	26		A				138103019
8	42215249..42215250	Deletion	TT	-	No	2		Heterozygous			Homo_sapiens	1	198	0.505051
8	42215250	SNV	T	T	Yes	1		Heterozygous	Homo_sapiens		Homo_sapiens	6	198	3.0303	dbSNP_147	SNV	E_Freq	E_1000G	C	0.0788738	395		T				201869751
8	42215250	SNV	T	C	No	1		Heterozygous	Homo_sapiens		Homo_sapiens	5	198	2.52525	dbSNP_147	SNV	E_Freq	E_1000G	C	0.0788738	395		T				201869751
8	42215250	Deletion	T	-	No	1		Heterozygous			Homo_sapiens	1	198	0.505051
8	42215250	SNV	T	G	No	1		Heterozygous			Homo_sapiens	1	198	0.505051
8	42215250^42215251	Insertion	-	C	No	1		Heterozygous			Homo_sapiens	1	198	0.505051
8	42215251	SNV	T	C	No	1		Heterozygous	Homo_sapiens		Homo_sapiens	1	198	0.505051	dbSNP_147	SNV							T				866880063
8	42215261	SNV	T	T	Yes	1		Heterozygous				1	198	0.505051
8	42215261	SNV	T	C	No	1		Heterozygous				1	198	0.505051
8	42215264	SNV	G	G	Yes	1		Heterozygous				1	198	0.505051
8	42215264	SNV	G	T	No	1		Heterozygous				1	198	0.505051
8	42215306..42215308	MNV	ACC	ACC	Yes	3		Heterozygous				2	198	1.0101
8	42215306..42215308	MNV	ACC	GAG	No	3		Heterozygous				1	198	0.505051
8	42215306..42215308	MNV	ACC	GTG	No	3		Heterozygous				1	198	0.505051
8	42215315	SNV	G	G	Yes	1		Heterozygous				1	198	0.505051
8	42215315	SNV	G	A	No	1		Heterozygous				1	198	0.505051
8	42215349^42215350	Insertion	-	-	Yes	0		Heterozygous				1	198	0.505051
8	42215349^42215350	Insertion	-	C	No	1		Heterozygous				1	198	0.505051
8	42215496	SNV	A	A	Yes	1		Heterozygous				1	198	0.505051
8	42215496	SNV	A	G	No	1		Heterozygous				1	198	0.505051
8	42215507	SNV	T	T	Yes	1		Heterozygous				1	198	0.505051
8	42215507	SNV	T	C	No	1		Heterozygous				1	198	0.505051
8	42215517	SNV	A	A	Yes	1		Heterozygous				1	198	0.505051
8	42215517	SNV	A	C	No	1		Heterozygous				1	198	0.505051
8	42215520	SNV	G	G	Yes	1		Heterozygous				1	198	0.505051
8	42215520	SNV	G	C	No	1		Heterozygous				1	198	0.505051
8	42215523	SNV	G	G	Yes	1		Heterozygous				1	198	0.505051
8	42215523	SNV	G	A	No	1		Heterozygous				1	198	0.505051
8	42215532	SNV	T	T	Yes	1		Heterozygous				1	198	0.505051
8	42215532	SNV	T	C	No	1		Heterozygous				1	198	0.505051
8	42215683	SNV	G	G	Yes	1		Heterozygous	Homo_sapiens		Homo_sapiens	1	198	0.505051	dbSNP_147	SNV	E_Freq	E_1000G	A	0.000599042	3		G				184505409
8	42215683	SNV	G	A	No	1		Heterozygous	Homo_sapiens		Homo_sapiens	1	198	0.505051	dbSNP_147	SNV	E_Freq	E_1000G	A	0.000599042	3		G				184505409
8	42216261	SNV	G	G	Yes	1		Heterozygous				1	198	0.505051
8	42216261	SNV	G	A	No	1		Heterozygous				1	198	0.505051
8	42216341	SNV	A	A	Yes	1		Heterozygous	Homo_sapiens		Homo_sapiens	29	198	14.6465	dbSNP_147	SNV	E_Freq	E_1000G	C	0.308506	1545		A				59423074
8	42216341	SNV	A	C	No	1		Unknown	Homo_sapiens		Homo_sapiens	33	198	16.6667	dbSNP_147	SNV	E_Freq	E_1000G	C	0.308506	1545		A				59423074
8	42216399	SNV	A	A	Yes	1		Heterozygous				1	198	0.505051
8	42216399	SNV	A	T	No	1		Heterozygous				1	198	0.505051
8	42216553	SNV	A	A	Yes	1		Heterozygous	Homo_sapiens		Homo_sapiens	2	198	1.0101	dbSNP_147	SNV	E_Freq	E_1000G	G	0.00159744	8		A				551274430
8	42216553	SNV	A	G	No	1		Heterozygous	Homo_sapiens		Homo_sapiens	2	198	1.0101	dbSNP_147	SNV	E_Freq	E_1000G	G	0.00159744	8		A				551274430
8	42216648	SNV	A	A	Yes	1		Heterozygous				1	198	0.505051
8	42216648	SNV	A	G	No	1		Heterozygous				1	198	0.505051
8	42216752	SNV	T	T	Yes	1		Heterozygous				1	198	0.505051
8	42216752	SNV	T	C	No	1		Heterozygous				1	198	0.505051
8	42216890..42216891	MNV	TG	TG	Yes	2		Heterozygous				1	198	0.505051
8	42216890..42216891	MNV	TG	GT	No	2		Heterozygous				1	198	0.505051
8	42216939	SNV	C	C	Yes	1		Heterozygous				2	198	1.0101
8	42216939	SNV	C	T	No	1		Heterozygous				2	198	1.0101
8	42216968	SNV	G	G	Yes	1		Heterozygous				15	198	7.57576
8	42216968	SNV	G	T	No	1		Heterozygous				12	198	6.06061
8	42216968..42216970	MNV	GCT	GCT	Yes	3		Heterozygous				3	198	1.51515
8	42216968..42216970	MNV	GCT	CTC	No	3		Heterozygous				2	198	1.0101
8	42216969..42216970	MNV	CT	TC	No	2		Heterozygous				3	198	1.51515
8	42216969..42216970	MNV	CT	CT	Yes	2		Heterozygous				5	198	2.52525
8	42216970	SNV	T	T	Yes	1		Heterozygous				14	198	7.07071
8	42216970	Deletion	T	-	No	1		Heterozygous				7	198	3.53535
8	42216970	SNV	T	G	No	1		Heterozygous				3	198	1.51515
8	42216970^42216971	Insertion	-	CG	No	2		Heterozygous				1	198	0.505051
8	42216971..42216972	MNV	GA	GA	Yes	2		Heterozygous				1	198	0.505051
8	42216971..42216972	MNV	GA	CG	No	2		Heterozygous				1	198	0.505051
8	42217041^42217042	Insertion	-	-	Yes	0		Heterozygous				1	198	0.505051
8	42217041^42217042	Insertion	-	TA	No	2		Heterozygous				1	198	0.505051
8	42217043	SNV	T	T	Yes	1		Heterozygous				1	198	0.505051
8	42217043	SNV	T	A	No	1		Heterozygous				1	198	0.505051
8	42217043^42217044	Insertion	-	-	Yes	0		Heterozygous				1	198	0.505051
8	42217043^42217044	Insertion	-	TTTA	No	4		Homozygous				1	198	0.505051
8	42217043^42217044	Insertion	-	TTA	No	3		Heterozygous				1	198	0.505051
8	42217044^42217045	Insertion	-	-	Yes	0		Heterozygous				2	198	1.0101
8	42217044^42217045	Insertion	-	TA	No	2		Heterozygous				1	198	0.505051
8	42217044^42217045	Insertion	-	TTA	No	3		Heterozygous				1	198	0.505051
8	42217045	Insertion	T	TATT	No	3		Homozygous				1	198	0.505051
8	42217045^42217046	Insertion	-	-	Yes	0		Heterozygous				1	198	0.505051
8	42217045^42217046	Insertion	-	TTA	No	3		Heterozygous				1	198	0.505051
8	42217054	SNV	T	T	Yes	1		Heterozygous				2	198	1.0101
8	42217054	SNV	T	G	No	1		Heterozygous				1	198	0.505051
8	42217054	SNV	T	C	No	1		Heterozygous				1	198	0.505051
8	42217055	SNV	T	T	Yes	1		Heterozygous				6	198	3.0303
8	42217055	SNV	T	G	No	1		Heterozygous				6	198	3.0303
8	42217057	SNV	T	T	Yes	1		Heterozygous				7	198	3.53535
8	42217057	SNV	T	G	No	1		Heterozygous				7	198	3.53535
8	42217058	SNV	T	T	Yes	1		Heterozygous				1	198	0.505051
8	42217058	SNV	T	C	No	1		Heterozygous				1	198	0.505051
8	42217252	SNV	C	C	Yes	1		Heterozygous	Homo_sapiens		Homo_sapiens	1	198	0.505051	dbSNP_147	SNV							C				112161280
8	42217252	SNV	C	T	No	1		Heterozygous	Homo_sapiens		Homo_sapiens	1	198	0.505051	dbSNP_147	SNV							C				112161280
8	42217475	SNV	T	T	Yes	1		Heterozygous				1	198	0.505051
8	42217475	SNV	T	C	No	1		Heterozygous				1	198	0.505051
8	42217516	SNV	A	A	Yes	1		Heterozygous				1	198	0.505051
8	42217516	SNV	A	G	No	1		Heterozygous				1	198	0.505051
8	42217601	SNV	G	G	Yes	1		Heterozygous				1	198	0.505051
8	42217601	SNV	G	T	No	1		Heterozygous				1	198	0.505051
8	42217640	SNV	A	A	Yes	1		Heterozygous			Homo_sapiens	2	198	1.0101
8	42217640	SNV	A	T	No	1		Heterozygous			Homo_sapiens	4	198	2.0202
8	42217640^42217641	Insertion	-	T	No	1		Heterozygous				2	198	1.0101
8	42217641^42217642	Insertion	-	-	Yes	0		Heterozygous			Homo_sapiens	1	198	0.505051
8	42217641^42217642	Insertion	-	TTG	No	3		Heterozygous			Homo_sapiens	1	198	0.505051
8	42217642^42217643	Insertion	-	-	Yes	0		Heterozygous			Homo_sapiens	1	198	0.505051
8	42217642^42217643	Insertion	-	G	No	1		Heterozygous			Homo_sapiens	1	198	0.505051
8	42217649	SNV	T	T	Yes	1		Heterozygous				1	198	0.505051
8	42217649	SNV	T	C	No	1		Heterozygous				1	198	0.505051
8	42217676	SNV	T	T	Yes	1		Heterozygous				1	198	0.505051
8	42217676	Deletion	T	-	No	1		Heterozygous				1	198	0.505051
8	42217694	SNV	T	T	Yes	1		Heterozygous				1	198	0.505051
8	42217694	SNV	T	C	No	1		Heterozygous				1	198	0.505051
8	42217697	SNV	C	C	Yes	1		Heterozygous				1	198	0.505051
8	42217697	SNV	C	A	No	1		Heterozygous				1	198	0.505051
8	42217701	SNV	C	C	Yes	1		Heterozygous				1	198	0.505051
8	42217701	SNV	C	A	No	1		Heterozygous				1	198	0.505051
8	42217702	SNV	T	T	Yes	1		Heterozygous				1	198	0.505051
8	42217702	SNV	T	C	No	1		Heterozygous				1	198	0.505051
8	42217710	SNV	A	A	Yes	1		Heterozygous				3	198	1.51515
8	42217710	SNV	A	G	No	1		Heterozygous				3	198	1.51515
8	42217717	SNV	C	C	Yes	1		Heterozygous	Homo_sapiens		Homo_sapiens	1	198	0.505051	dbSNP_147	SNV							C				573026982
8	42217717	SNV	C	T	No	1		Heterozygous	Homo_sapiens		Homo_sapiens	1	198	0.505051	dbSNP_147	SNV							C				573026982
8	42217718	SNV	G	G	Yes	1		Heterozygous	Homo_sapiens		Homo_sapiens	1	198	0.505051	dbSNP_147	SNV	E_Freq	E_1000G	A	0.000199681	1		G				530339890
8	42217718	SNV	G	A	No	1		Heterozygous	Homo_sapiens		Homo_sapiens	1	198	0.505051	dbSNP_147	SNV	E_Freq	E_1000G	A	0.000199681	1		G				530339890
8	42217726	SNV	T	T	Yes	1		Heterozygous				1	198	0.505051
8	42217726	SNV	T	C	No	1		Heterozygous				1	198	0.505051
8	42217743	SNV	A	A	Yes	1		Heterozygous				1	198	0.505051
8	42217743	SNV	A	G	No	1		Heterozygous				1	198	0.505051
8	42217752	SNV	C	C	Yes	1		Heterozygous				1	198	0.505051
8	42217752	SNV	C	G	No	1		Heterozygous				1	198	0.505051
8	42217770	SNV	C	C	Yes	1		Heterozygous	Homo_sapiens		Homo_sapiens	4	198	2.0202	dbSNP_147	SNV	E_Freq	E_1000G	T	0.0217652	109		C				112417605
8	42217770	SNV	C	T	No	1		Heterozygous	Homo_sapiens		Homo_sapiens	4	198	2.0202	dbSNP_147	SNV	E_Freq	E_1000G	T	0.0217652	109		C				112417605
8	42218031^42218032	Insertion	-	-	Yes	0		Heterozygous				4	198	2.0202
8	42218031^42218032	Insertion	-	T	No	1		Heterozygous				4	198	2.0202
8	42218099..42218101	MNV	AAA	AAA	Yes	3		Heterozygous	Homo_sapiens		Homo_sapiens	1	198	0.505051	dbSNP_147	deletion											759381994
8	42218099..42218101	Deletion	AAA	-	No	3		Heterozygous	Homo_sapiens		Homo_sapiens	1	198	0.505051	dbSNP_147	deletion											759381994
8	42218102	SNV	A	A	Yes	1		Heterozygous	Homo_sapiens		Homo_sapiens	1	198	0.505051	dbSNP_147	SNV	E_Freq	E_1000G	G	0.00139776	7		A				3136763
8	42218102	SNV	A	G	No	1		Heterozygous	Homo_sapiens		Homo_sapiens	1	198	0.505051	dbSNP_147	SNV	E_Freq	E_1000G	G	0.00139776	7		A				3136763
8	42218151	SNV	A	A	Yes	1		Heterozygous				1	198	0.505051
8	42218151	SNV	A	G	No	1		Heterozygous				1	198	0.505051
8	42218328	SNV	C	C	Yes	1		Heterozygous				1	198	0.505051
8	42218328	SNV	C	G	No	1		Heterozygous				1	198	0.505051
8	42218391	SNV	G	G	Yes	1		Heterozygous				1	198	0.505051
8	42218391	SNV	G	A	No	1		Heterozygous				1	198	0.505051
8	42218396	SNV	C	C	Yes	1		Heterozygous	Homo_sapiens		Homo_sapiens	4	198	2.0202	dbSNP_147	SNV	E_Freq	E_1000G	T	0.0217652	109		C				3136765
8	42218396	SNV	C	T	No	1		Heterozygous	Homo_sapiens		Homo_sapiens	4	198	2.0202	dbSNP_147	SNV	E_Freq	E_1000G	T	0.0217652	109		C				3136765
8	42218397	SNV	G	G	Yes	1		Heterozygous	Homo_sapiens		Homo_sapiens	1	198	0.505051	dbSNP_147	SNV							G				755943387
8	42218397	SNV	G	A	No	1		Heterozygous	Homo_sapiens		Homo_sapiens	1	198	0.505051	dbSNP_147	SNV							G				755943387
8	42218450	SNV	T	T	Yes	1		Heterozygous				1	198	0.505051
8	42218450	SNV	T	G	No	1		Heterozygous				1	198	0.505051
8	42218464	SNV	A	A	Yes	1		Heterozygous				1	198	0.505051
8	42218464	SNV	A	T	No	1		Heterozygous				1	198	0.505051
8	42218467	SNV	T	T	Yes	1		Heterozygous	Homo_sapiens		Homo_sapiens	14	198	7.07071	dbSNP_147	SNV	E_Freq	E_1000G	C	0.0263578	132	E_Hapmap	T				3136766
8	42218467	SNV	T	C	No	1		Heterozygous	Homo_sapiens		Homo_sapiens	14	198	7.07071	dbSNP_147	SNV	E_Freq	E_1000G	C	0.0263578	132	E_Hapmap	T				3136766
8	42218729	SNV	C	C	Yes	1		Heterozygous	Homo_sapiens		Homo_sapiens	2	198	1.0101	dbSNP_147	SNV	E_Freq	E_1000G	T	0.0299521	150	E_Hapmap	C				3136769
8	42218729	SNV	C	T	No	1		Heterozygous	Homo_sapiens		Homo_sapiens	2	198	1.0101	dbSNP_147	SNV	E_Freq	E_1000G	T	0.0299521	150	E_Hapmap	C				3136769
8	42219026	SNV	G	G	Yes	1		Heterozygous	Homo_sapiens		Homo_sapiens	14	198	7.07071	dbSNP_147	SNV	E_Freq	E_1000G	T	0.0263578	132	E_Hapmap	G				3136771
8	42219026	SNV	G	T	No	1		Heterozygous	Homo_sapiens		Homo_sapiens	14	198	7.07071	dbSNP_147	SNV	E_Freq	E_1000G	T	0.0263578	132	E_Hapmap	G				3136771
8	42219048	SNV	A	A	Yes	1		Heterozygous	Homo_sapiens		Homo_sapiens	41	198	20.7071	dbSNP_147	SNV	E_Freq	E_1000G	G	0.333666	1671	E_Hapmap	G			E_Cited	2272615
8	42219048	SNV	A	G	No	1		Unknown	Homo_sapiens		Homo_sapiens	46	198	23.2323	dbSNP_147	SNV	E_Freq	E_1000G	G	0.333666	1671	E_Hapmap	G			E_Cited	2272615
8	42219081	SNV	A	A	Yes	1		Heterozygous	Homo_sapiens		Homo_sapiens	1	198	0.505051	dbSNP_147	SNV	E_Freq	E_1000G	G	0.00139776	7		A				3136773
8	42219081	SNV	A	G	No	1		Heterozygous	Homo_sapiens		Homo_sapiens	1	198	0.505051	dbSNP_147	SNV	E_Freq	E_1000G	G	0.00139776	7		A				3136773
8	42219305	SNV	C	C	Yes	1		Heterozygous	Homo_sapiens		Homo_sapiens	43	198	20.202	dbSNP_147, dbSNP_147	deletion, SNV	E_Freq	E_1000G	-	0.335663	1681		T, T				35609234, 371129021
8	42219305	Deletion	C	-	No	1		Unknown	Homo_sapiens		Homo_sapiens	47	198	23.7374	dbSNP_147	deletion	E_Freq	E_1000G	-	0.335663	1681		T				35609234
8	42219305..42219306	MNV	CT	CT	Yes	2		Heterozygous	Homo_sapiens	Homo_sapiens	Homo_sapiens	32	198	16.1616	dbSNP_147	deletion											760284147
8	42219305..42219306	Deletion	CT	-	No	2		Heterozygous	Homo_sapiens		Homo_sapiens	1	198	0.505051	dbSNP_147	deletion											760284147
8	42219306^42219307	Insertion	-	T	No	1		Heterozygous			Homo_sapiens	1	198	0.505051
8	42219473	SNV	C	C	Yes	1		Heterozygous				1	198	0.505051
8	42219473	SNV	C	T	No	1		Heterozygous				1	198	0.505051
8	42219877	SNV	A	A	Yes	1		Heterozygous				10	198	5.05051
8	42219877	Deletion	A	-	No	1		Heterozygous				10	198	5.05051
8	42219887..42219896	MNV	AAAAAAAAAA	AAAAAAAAAA	Yes	10		Heterozygous		Homo_sapiens	Homo_sapiens	1	198	0.505051
8	42219887..42219896	Deletion	AAAAAAAAAA	-	No	10		Heterozygous			Homo_sapiens	1	198	0.505051
8	42219898	SNV	A	A	Yes	1		Heterozygous	Homo_sapiens		Homo_sapiens	1	198	0.505051	dbSNP_147	SNV	E_Freq	E_1000G	T	0.00479233	24		A				190544203
8	42219898	SNV	A	T	No	1		Heterozygous	Homo_sapiens		Homo_sapiens	1	198	0.505051	dbSNP_147	SNV	E_Freq	E_1000G	T	0.00479233	24		A				190544203
8	42220369	SNV	G	G	Yes	1		Heterozygous	Homo_sapiens		Homo_sapiens	16	198	8.08081	dbSNP_147	SNV	E_Freq	E_1000G	A	0.00459265	23		G				569312390
8	42220369	SNV	G	A	No	1		Heterozygous	Homo_sapiens		Homo_sapiens	16	198	8.08081	dbSNP_147	SNV	E_Freq	E_1000G	A	0.00459265	23		G				569312390
8	42220370	SNV	C	C	Yes	1		Heterozygous				1	198	0.505051
8	42220370	SNV	C	T	No	1		Heterozygous				1	198	0.505051
8	42220377	SNV	T	T	Yes	1		Heterozygous				1	198	0.505051
8	42220377	SNV	T	C	No	1		Heterozygous				1	198	0.505051
8	42220380	SNV	C	C	Yes	1		Heterozygous				1	198	0.505051
8	42220380	SNV	C	T	No	1		Heterozygous				1	198	0.505051
8	42220387	SNV	G	G	Yes	1		Heterozygous				9	198	4.54545
8	42220387	SNV	G	A	No	1		Heterozygous				9	198	4.54545
8	42220396	SNV	C	C	Yes	1		Heterozygous				11	198	5.55556
8	42220396	SNV	C	A	No	1		Heterozygous				11	198	5.55556
8	42220423	SNV	G	G	Yes	1		Heterozygous	Homo_sapiens		Homo_sapiens	30	198	15.1515	dbSNP_147	SNV	E_Freq	E_1000G	A	0.304513	1525		G				3136780
8	42220423	SNV	G	A	No	1		Unknown	Homo_sapiens		Homo_sapiens	34	198	17.1717	dbSNP_147	SNV	E_Freq	E_1000G	A	0.304513	1525		G				3136780
8	42220433	SNV	G	G	Yes	1		Heterozygous				1	198	0.505051
8	42220433	SNV	G	A	No	1		Heterozygous				1	198	0.505051
8	42220438	SNV	C	C	Yes	1		Heterozygous				1	198	0.505051
8	42220438	SNV	C	T	No	1		Heterozygous				1	198	0.505051
8	42220453	SNV	A	A	Yes	1		Heterozygous				1	198	0.505051
8	42220453	SNV	A	G	No	1		Heterozygous				1	198	0.505051
8	42220460	SNV	T	T	Yes	1		Heterozygous				1	198	0.505051
8	42220460	SNV	T	C	No	1		Heterozygous				1	198	0.505051
8	42220463	SNV	A	A	Yes	1		Heterozygous				1	198	0.505051
8	42220463	SNV	A	T	No	1		Heterozygous				1	198	0.505051
8	42220470	SNV	C	C	Yes	1		Heterozygous				1	198	0.505051
8	42220470	SNV	C	T	No	1		Heterozygous				1	198	0.505051
8	42220494	SNV	T	T	Yes	1		Heterozygous				1	198	0.505051
8	42220494	SNV	T	G	No	1		Heterozygous				1	198	0.505051
8	42220496	SNV	G	G	Yes	1		Heterozygous				1	198	0.505051
8	42220496	SNV	G	A	No	1		Heterozygous				1	198	0.505051
8	42220588..42220589	MNV	CA	CA	Yes	2		Heterozygous		Homo_sapiens	Homo_sapiens	8	198	4.0404
8	42220588..42220589	MNV	CA	TG	No	2		Heterozygous		Homo_sapiens	Homo_sapiens	9	198	4.54545
8	42220589	SNV	A	A	Yes	1		Heterozygous	Homo_sapiens		Homo_sapiens	39	198	18.6869	dbSNP_147	SNV	E_Freq	E_1000G	G	0.335663	1681		G				11990332
8	42220589	SNV	A	G	No	1		Unknown	Homo_sapiens		Homo_sapiens	43	198	21.7172	dbSNP_147	SNV	E_Freq	E_1000G	G	0.335663	1681		G				11990332
8	42220596	SNV	G	G	Yes	1		Heterozygous	Homo_sapiens		Homo_sapiens	1	198	0.505051	dbSNP_147	SNV	E_Freq	E_1000G	A	0.000399361	2		G				540027960
8	42220596	SNV	G	A	No	1		Heterozygous	Homo_sapiens		Homo_sapiens	1	198	0.505051	dbSNP_147	SNV	E_Freq	E_1000G	A	0.000399361	2		G				540027960
8	42220618	SNV	G	G	Yes	1		Heterozygous				1	198	0.505051
8	42220618	SNV	G	A	No	1		Heterozygous				1	198	0.505051
8	42220637..42220638	MNV	GC	GC	Yes	2		Heterozygous				1	198	0.505051
8	42220637..42220638	MNV	GC	AG	No	2		Heterozygous				1	198	0.505051
8	42220710	SNV	G	G	Yes	1		Heterozygous	Homo_sapiens		Homo_sapiens	17	198	8.58586	dbSNP_147	SNV	E_Freq	E_1000G	A	0.113818	570		G				11993638
8	42220710	SNV	G	A	No	1		Heterozygous	Homo_sapiens		Homo_sapiens	17	198	8.58586	dbSNP_147	SNV	E_Freq	E_1000G	A	0.113818	570		G				11993638
8	42220824	SNV	A	A	Yes	1		Heterozygous				1	198	0.505051
8	42220824	SNV	A	G	No	1		Heterozygous				1	198	0.505051
8	42220826	SNV	T	T	Yes	1		Heterozygous				1	198	0.505051
8	42220826	SNV	T	C	No	1		Heterozygous				1	198	0.505051
8	42220828	SNV	C	C	Yes	1		Heterozygous				1	198	0.505051
8	42220828	SNV	C	T	No	1		Heterozygous				1	198	0.505051
8	42220829	SNV	A	A	Yes	1		Heterozygous				2	198	1.0101
8	42220829	SNV	A	G	No	1		Heterozygous				1	198	0.505051
8	42220829	SNV	A	T	No	1		Heterozygous				1	198	0.505051
8	42220880	SNV	A	A	Yes	1		Heterozygous				1	198	0.505051
8	42220880	SNV	A	G	No	1		Heterozygous				1	198	0.505051
8	42220907	SNV	G	G	Yes	1		Heterozygous	Homo_sapiens		Homo_sapiens	2	198	1.0101	dbSNP_147	SNV	E_Freq	E_1000G	A	0.000399361	2		G				183166276
8	42220907	SNV	G	A	No	1		Heterozygous	Homo_sapiens		Homo_sapiens	2	198	1.0101	dbSNP_147	SNV	E_Freq	E_1000G	A	0.000399361	2		G				183166276
8	42221024..42221025	MNV	TG	TG	Yes	2		Heterozygous				1	198	0.505051
8	42221024..42221025	MNV	TG	CA	No	2		Heterozygous				1	198	0.505051
8	42221031	SNV	C	C	Yes	1		Heterozygous				1	198	0.505051
8	42221031	SNV	C	G	No	1		Heterozygous				1	198	0.505051
8	42221050	SNV	A	A	Yes	1		Heterozygous				1	198	0.505051
8	42221050	SNV	A	C	No	1		Heterozygous				1	198	0.505051
8	42221055	SNV	A	A	Yes	1		Heterozygous				2	198	1.0101
8	42221055	SNV	A	C	No	1		Heterozygous				2	198	1.0101
8	42221057	SNV	A	A	Yes	1		Heterozygous				1	198	0.505051
8	42221057	SNV	A	C	No	1		Heterozygous				1	198	0.505051
8	42221060	SNV	A	A	Yes	1		Heterozygous				4	198	2.0202
8	42221060	SNV	A	T	No	1		Heterozygous				3	198	1.51515
8	42221060	SNV	A	G	No	1		Heterozygous				1	198	0.505051
8	42221061	SNV	A	A	Yes	1		Heterozygous				4	198	2.0202
8	42221061	SNV	A	T	No	1		Heterozygous				4	198	2.0202
8	42221062	SNV	A	A	Yes	1		Heterozygous				1	198	0.505051
8	42221062	SNV	A	G	No	1		Heterozygous				1	198	0.505051
8	42221063	SNV	A	A	Yes	1		Heterozygous				1	198	0.505051
8	42221063	SNV	A	G	No	1		Heterozygous				1	198	0.505051
8	42221065	SNV	A	A	Yes	1		Heterozygous				13	198	6.56566
8	42221065	SNV	A	C	No	1		Heterozygous				12	198	6.06061
8	42221065	SNV	A	T	No	1		Heterozygous				1	198	0.505051
8	42221066	SNV	A	A	Yes	1		Heterozygous				10	198	5.05051
8	42221066	SNV	A	G	No	1		Heterozygous				3	198	1.51515
8	42221066	SNV	A	C	No	1		Heterozygous				2	198	1.0101
8	42221066	SNV	A	T	No	1		Heterozygous				5	198	2.52525
8	42221067	SNV	A	A	Yes	1		Heterozygous				1	198	0.505051
8	42221067	SNV	A	C	No	1		Heterozygous				1	198	0.505051
8	42221068	SNV	A	A	Yes	1		Heterozygous				1	198	0.505051
8	42221068	SNV	A	G	No	1		Heterozygous				1	198	0.505051
8	42221069	SNV	A	A	Yes	1		Heterozygous				30	198	15.1515
8	42221069	SNV	A	C	No	1		Heterozygous				9	198	4.54545
8	42221069	SNV	A	T	No	1		Heterozygous				5	198	2.52525
8	42221069	SNV	A	G	No	1		Unknown				17	198	8.58586
8	42221070	SNV	A	A	Yes	1		Heterozygous				58	198	29.2929
8	42221070	SNV	A	C	No	1		Heterozygous				13	198	6.56566
8	42221070	SNV	A	T	No	1		Heterozygous				8	198	4.0404
8	42221070	SNV	A	G	No	1		Heterozygous				37	198	18.6869
8	42221073	SNV	A	A	Yes	1		Heterozygous				2	198	1.0101
8	42221073	SNV	A	G	No	1		Heterozygous				2	198	1.0101
8	42221074	SNV	A	A	Yes	1		Heterozygous				2	198	1.0101
8	42221074	SNV	A	G	No	1		Heterozygous				2	198	1.0101
8	42221423	SNV	T	T	Yes	1		Heterozygous	Homo_sapiens		Homo_sapiens	2	198	1.0101	dbSNP_147	SNV							T				867407752
8	42221423	SNV	T	C	No	1		Heterozygous	Homo_sapiens		Homo_sapiens	2	198	1.0101	dbSNP_147	SNV							T				867407752
8	42221443	SNV	T	T	Yes	1		Heterozygous			Homo_sapiens	1	198	0.505051
8	42221443	SNV	T	C	No	1		Heterozygous			Homo_sapiens	1	198	0.505051
8	42221446	SNV	T	T	Yes	1		Heterozygous	Homo_sapiens		Homo_sapiens	3	198	1.51515	dbSNP_147	SNV							T				78888319
8	42221446	SNV	T	C	No	1		Heterozygous	Homo_sapiens		Homo_sapiens	3	198	1.51515	dbSNP_147	SNV							T				78888319
8	42221454	SNV	T	T	Yes	1		Heterozygous				3	198	1.51515
8	42221454	SNV	T	G	No	1		Heterozygous				3	198	1.51515
8	42221455	SNV	T	T	Yes	1		Heterozygous				6	198	3.0303
8	42221455	SNV	T	G	No	1		Heterozygous				6	198	3.0303
8	42221456	SNV	T	T	Yes	1		Heterozygous				2	198	1.0101
8	42221456	SNV	T	G	No	1		Heterozygous				2	198	1.0101
8	42221457	SNV	T	T	Yes	1		Heterozygous				1	198	0.505051
8	42221457	SNV	T	G	No	1		Heterozygous				1	198	0.505051
8	42221461	SNV	T	T	Yes	1		Heterozygous				9	198	4.54545
8	42221461	SNV	T	A	No	1		Heterozygous				7	198	3.53535
8	42221461..42221462	MNV	TG	TG	Yes	2		Heterozygous		Homo_sapiens	Homo_sapiens	2	198	1.0101
8	42221461..42221462	MNV	TG	GT	No	2		Heterozygous		Homo_sapiens	Homo_sapiens	2	198	1.0101
8	42221463	SNV	A	A	Yes	1		Heterozygous				11	198	5.55556
8	42221463	SNV	A	T	No	1		Heterozygous				10	198	5.05051
8	42221466	SNV	A	G	No	1		Heterozygous				5	198	2.52525
8	42221466	SNV	A	A	Yes	1		Heterozygous				5	198	2.52525
8	42221468	SNV	G	G	Yes	1		Heterozygous				2	198	1.0101
8	42221468	SNV	G	A	No	1		Heterozygous				2	198	1.0101
8	42221470..42221471	MNV	GT	GT	Yes	2		Heterozygous				1	198	0.505051
8	42221470..42221471	MNV	GT	AG	No	2		Heterozygous				1	198	0.505051
8	42221473..42221475	MNV	TCA	TCA	Yes	3		Heterozygous				1	198	0.505051
8	42221473..42221475	MNV	TCA	CAT	No	3		Heterozygous				1	198	0.505051
8	42221475	SNV	A	A	Yes	1		Heterozygous				2	198	1.0101
8	42221475	SNV	A	T	No	1		Heterozygous				2	198	1.0101
8	42221602	SNV	G	G	Yes	1		Heterozygous	Homo_sapiens		Homo_sapiens	2	198	1.0101	dbSNP_147	SNV	E_Freq	E_1000G	A	0.0299521	150		G				111460630
8	42221602	SNV	G	A	No	1		Heterozygous	Homo_sapiens		Homo_sapiens	2	198	1.0101	dbSNP_147	SNV	E_Freq	E_1000G	A	0.0299521	150		G				111460630
8	42221651	SNV	G	G	Yes	1		Heterozygous				1	198	0.505051
8	42221651	SNV	G	A	No	1		Heterozygous				1	198	0.505051
8	42222105	SNV	A	A	Yes	1		Heterozygous				1	198	0.505051
8	42222105	SNV	A	G	No	1		Heterozygous				1	198	0.505051
8	42222113	SNV	A	A	Yes	1		Heterozygous	Homo_sapiens		Homo_sapiens	41	198	20.7071	dbSNP_147	SNV	E_Freq	E_1000G	C	0.339457	1700	E_Hapmap	C			E_Cited	3136781
8	42222113	SNV	A	C	No	1		Unknown	Homo_sapiens		Homo_sapiens	46	198	23.2323	dbSNP_147	SNV	E_Freq	E_1000G	C	0.339457	1700	E_Hapmap	C			E_Cited	3136781
8	42222134	SNV	G	G	Yes	1		Heterozygous	Homo_sapiens		Homo_sapiens	1	198	0.505051	dbSNP_147	SNV	E_Freq	E_1000G	A	0.000199681	1		G				185348748
8	42222134	SNV	G	A	No	1		Heterozygous	Homo_sapiens		Homo_sapiens	1	198	0.505051	dbSNP_147	SNV	E_Freq	E_1000G	A	0.000199681	1		G				185348748
8	42222207	SNV	A	A	Yes	1		Heterozygous	Homo_sapiens		Homo_sapiens	4	198	2.0202	dbSNP_147	SNV	E_Freq	E_1000G	G	0.00119808	6		A				188570801
8	42222207	SNV	A	G	No	1		Heterozygous	Homo_sapiens		Homo_sapiens	4	198	2.0202	dbSNP_147	SNV	E_Freq	E_1000G	G	0.00119808	6		A				188570801
8	42222291	SNV	G	G	Yes	1		Heterozygous				1	198	0.505051
8	42222291	SNV	G	A	No	1		Heterozygous				1	198	0.505051
8	42222298	SNV	A	A	Yes	1		Heterozygous				1	198	0.505051
8	42222298	SNV	A	T	No	1		Heterozygous				1	198	0.505051
8	42222311	SNV	A	A	Yes	1		Heterozygous				1	198	0.505051
8	42222311	SNV	A	C	No	1		Heterozygous				1	198	0.505051
8	42222313	SNV	G	G	Yes	1		Heterozygous	Homo_sapiens		Homo_sapiens	1	198	0.505051	dbSNP_147	SNV	E_Freq	E_1000G	A	0.000998403	5		G				75134839
8	42222313	SNV	G	A	No	1		Heterozygous	Homo_sapiens		Homo_sapiens	1	198	0.505051	dbSNP_147	SNV	E_Freq	E_1000G	A	0.000998403	5		G				75134839
8	42222338	SNV	A	A	Yes	1		Heterozygous				1	198	0.505051
8	42222338	SNV	A	G	No	1		Heterozygous				1	198	0.505051
8	42222360	SNV	G	G	Yes	1		Heterozygous	Homo_sapiens		Homo_sapiens	2	198	1.0101	dbSNP_147	SNV	E_Freq	E_1000G	A	0.0299521	150		G				3136782
8	42222360	SNV	G	A	No	1		Heterozygous	Homo_sapiens		Homo_sapiens	2	198	1.0101	dbSNP_147	SNV	E_Freq	E_1000G	A	0.0299521	150		G				3136782
8	42222410^42222411	Insertion	-	-	Yes	0		Heterozygous				1	198	0.505051
8	42222410^42222411	Insertion	-	TGAATGTACT	No	10		Heterozygous				1	198	0.505051
8	42222497	SNV	T	T	Yes	1		Heterozygous				1	198	0.505051
8	42222497	SNV	T	C	No	1		Heterozygous				1	198	0.505051
8	42222502	SNV	G	G	Yes	1		Heterozygous	Homo_sapiens		Homo_sapiens	10	198	5.05051	dbSNP_147	SNV	E_Freq	E_1000G	A	0.15635	783		G				3136783
8	42222502	SNV	G	A	No	1		Heterozygous	Homo_sapiens		Homo_sapiens	10	198	5.05051	dbSNP_147	SNV	E_Freq	E_1000G	A	0.15635	783		G				3136783
8	42222569	SNV	C	C	Yes	1		Heterozygous				1	198	0.505051
8	42222569	SNV	C	T	No	1		Heterozygous				1	198	0.505051
8	42222579	SNV	T	T	Yes	1		Heterozygous				11	198	5.55556
8	42222579	SNV	T	G	No	1		Unknown				13	198	6.56566
8	42222581	SNV	G	G	Yes	1		Heterozygous				1	198	0.505051
8	42222581	SNV	G	A	No	1		Heterozygous				1	198	0.505051
8	42222582..42222583	MNV	GT	GT	Yes	2		Heterozygous				12	198	6.06061
8	42222582..42222583	MNV	GT	CA	No	2		Unknown				14	198	7.07071
8	42222604^42222605	Insertion	-	-	Yes	0		Heterozygous				1	198	0.505051
8	42222604^42222605	Insertion	-	A	No	1		Heterozygous				1	198	0.505051
8	42222637	SNV	T	T	Yes	1		Heterozygous				1	198	0.505051
8	42222637	SNV	T	C	No	1		Heterozygous				1	198	0.505051
8	42222671^42222672	Insertion	-	-	Yes	0		Heterozygous				1	198	0.505051
8	42222671^42222672	Insertion	-	A	No	1		Heterozygous				1	198	0.505051
8	42222785..42222786	MNV	TA	TA	Yes	2		Heterozygous				1	198	0.505051
8	42222785..42222786	MNV	TA	CT	No	2		Heterozygous				1	198	0.505051
8	42222902^42222903	Insertion	-	-	Yes	0		Heterozygous				1	198	0.505051
8	42222902^42222903	Insertion	-	A	No	1		Heterozygous				1	198	0.505051
8	42223292	SNV	A	A	Yes	1		Heterozygous	Homo_sapiens		Homo_sapiens	1	198	0.505051	dbSNP_147	SNV	E_Freq	E_1000G	G	0.00279553	14		A				142420763
8	42223292	SNV	A	G	No	1		Heterozygous	Homo_sapiens		Homo_sapiens	1	198	0.505051	dbSNP_147	SNV	E_Freq	E_1000G	G	0.00279553	14		A				142420763
8	42223383	SNV	T	T	Yes	1		Heterozygous				1	198	0.505051
8	42223383	SNV	T	C	No	1		Heterozygous				1	198	0.505051
8	42223388..42223389	MNV	CA	CA	Yes	2		Heterozygous				1	198	0.505051
8	42223388..42223389	MNV	CA	TG	No	2		Heterozygous				1	198	0.505051
8	42223392	SNV	T	T	Yes	1		Heterozygous				1	198	0.505051
8	42223392	SNV	T	C	No	1		Heterozygous				1	198	0.505051
8	42223394	SNV	A	A	Yes	1		Heterozygous				13	198	6.56566
8	42223394	SNV	A	G	No	1		Heterozygous				13	198	6.56566
8	42223417	SNV	A	A	Yes	1		Heterozygous	Homo_sapiens		Homo_sapiens	1	198	0.505051	dbSNP_147	SNV	E_Freq	E_1000G	G	0.000199681	1		A				3136786
8	42223417	SNV	A	G	No	1		Heterozygous	Homo_sapiens		Homo_sapiens	1	198	0.505051	dbSNP_147	SNV	E_Freq	E_1000G	G	0.000199681	1		A				3136786
8	42223439	SNV	G	G	Yes	1		Heterozygous				1	198	0.505051
8	42223439	SNV	G	A	No	1		Heterozygous				1	198	0.505051
8	42223441	SNV	A	A	Yes	1		Heterozygous				1	198	0.505051
8	42223441	SNV	A	G	No	1		Heterozygous				1	198	0.505051
8	42223466	SNV	A	A	Yes	1		Heterozygous				1	198	0.505051
8	42223466	SNV	A	G	No	1		Heterozygous				1	198	0.505051
8	42223479^42223480	Insertion	-	-	Yes	0		Heterozygous			Homo_sapiens	1	198	0.505051
8	42223479^42223480	Insertion	-	A	No	1		Heterozygous			Homo_sapiens	1	198	0.505051
8	42224062^42224063	Insertion	-	-	Yes	0		Heterozygous				1	198	0.505051
8	42224062^42224063	Insertion	-	A	No	1		Heterozygous				1	198	0.505051
8	42224063	SNV	A	A	Yes	1		Heterozygous				1	198	0.505051
8	42224063	Deletion	A	-	No	1		Heterozygous				1	198	0.505051
8	42224089^42224090	Insertion	-	-	Yes	0		Heterozygous				6	198	3.0303
8	42224089^42224090	Insertion	-	T	No	1		Heterozygous				6	198	3.0303
8	42224155	SNV	A	A	Yes	1		Heterozygous	Homo_sapiens		Homo_sapiens	17	198	8.58586	dbSNP_147	SNV	E_Freq	E_1000G	G	0.112819	565	E_Hapmap	A				3136788
8	42224155	SNV	A	G	No	1		Heterozygous	Homo_sapiens		Homo_sapiens	17	198	8.58586	dbSNP_147	SNV	E_Freq	E_1000G	G	0.112819	565	E_Hapmap	A				3136788
8	42224321	SNV	A	A	Yes	1		Heterozygous				2	198	1.0101
8	42224321	SNV	A	T	No	1		Heterozygous				2	198	1.0101
8	42224372	SNV	T	T	Yes	1		Heterozygous				1	198	0.505051
8	42224372	SNV	T	C	No	1		Heterozygous				1	198	0.505051
8	42224391	SNV	A	A	Yes	1		Heterozygous	Homo_sapiens		Homo_sapiens	4	198	2.0202	dbSNP_147	SNV	E_Freq	E_1000G	G	0.0199681	100		A				3136789
8	42224391	SNV	A	G	No	1		Heterozygous	Homo_sapiens		Homo_sapiens	4	198	2.0202	dbSNP_147	SNV	E_Freq	E_1000G	G	0.0199681	100		A				3136789
8	42224531	SNV	T	T	Yes	1		Heterozygous	Homo_sapiens		Homo_sapiens	3	198	1.51515	dbSNP_147	SNV	E_Freq	E_1000G	C	0.000199681	1		T				187849279
8	42224531	SNV	T	C	No	1		Heterozygous	Homo_sapiens		Homo_sapiens	3	198	1.51515	dbSNP_147	SNV	E_Freq	E_1000G	C	0.000199681	1		T				187849279
8	42224674	SNV	T	T	Yes	1		Heterozygous				1	198	0.505051
8	42224674	SNV	T	C	No	1		Heterozygous				1	198	0.505051
8	42224735	SNV	G	G	Yes	1		Heterozygous				1	198	0.505051
8	42224735	SNV	G	A	No	1		Heterozygous				1	198	0.505051
8	42224738	SNV	G	G	Yes	1		Heterozygous				3	198	1.51515
8	42224738	Deletion	G	-	No	1		Heterozygous				1	198	0.505051
8	42224738	SNV	G	A	No	1		Heterozygous				2	198	1.0101
8	42224751	SNV	A	A	Yes	1		Heterozygous				1	198	0.505051
8	42224751	SNV	A	C	No	1		Heterozygous				1	198	0.505051
8	42224800	SNV	G	G	Yes	1		Heterozygous	Homo_sapiens		Homo_sapiens	1	198	0.505051	dbSNP_147	SNV							G				774852637
8	42224800	SNV	G	A	No	1		Heterozygous	Homo_sapiens		Homo_sapiens	1	198	0.505051	dbSNP_147	SNV							G				774852637
8	42224811..42224812	Deletion	TA	-	No	2		Heterozygous				1	198	0.505051
8	42224820	SNV	A	A	Yes	1		Heterozygous				2	198	1.0101
8	42224820	SNV	A	C	No	1		Heterozygous				2	198	1.0101
8	42224822	SNV	A	A	Yes	1		Heterozygous				2	198	1.0101
8	42224822	SNV	A	C	No	1		Heterozygous				2	198	1.0101
8	42224837	Deletion	A	-	No	1		Heterozygous				1	198	0.505051
8	42225016	SNV	A	A	Yes	1		Heterozygous	Homo_sapiens		Homo_sapiens	41	198	20.7071	dbSNP_147	SNV	E_Freq	E_1000G	C	0.340056	1703	E_Hapmap	C			E_Cited	3136790
8	42225016	SNV	A	C	No	1		Unknown	Homo_sapiens		Homo_sapiens	46	198	23.2323	dbSNP_147	SNV	E_Freq	E_1000G	C	0.340056	1703	E_Hapmap	C			E_Cited	3136790
8	42225059	SNV	A	A	Yes	1		Heterozygous	Homo_sapiens		Homo_sapiens	1	198	0.505051	dbSNP_147	SNV	E_Freq	E_1000G	G	0.000199681	1		A				561327664
8	42225059	SNV	A	G	No	1		Heterozygous	Homo_sapiens		Homo_sapiens	1	198	0.505051	dbSNP_147	SNV	E_Freq	E_1000G	G	0.000199681	1		A				561327664
8	42225126	SNV	G	G	Yes	1		Heterozygous				1	198	0.505051
8	42225126	SNV	G	T	No	1		Heterozygous				1	198	0.505051
8	42225161	SNV	T	T	Yes	1		Heterozygous				1	198	0.505051
8	42225161	SNV	T	C	No	1		Heterozygous				1	198	0.505051
8	42225183	SNV	T	T	Yes	1		Heterozygous	Homo_sapiens		Homo_sapiens	13	198	6.56566	dbSNP_147	SNV	E_Freq	E_1000G	G	0.0307508	154	E_Hapmap	T			E_Cited	3136791			E_Phenotype_or_Disease
8	42225183	SNV	T	G	No	1		Heterozygous	Homo_sapiens		Homo_sapiens	13	198	6.56566	dbSNP_147	SNV	E_Freq	E_1000G	G	0.0307508	154	E_Hapmap	T			E_Cited	3136791			E_Phenotype_or_Disease
8	42225252	SNV	C	C	Yes	1		Heterozygous				1	198	0.505051
8	42225252	SNV	C	T	No	1		Heterozygous				1	198	0.505051
8	42225482	SNV	G	G	Yes	1		Heterozygous	Homo_sapiens		Homo_sapiens	14	198	7.07071	dbSNP_147	SNV	E_Freq	E_1000G	A	0.0263578	132	E_Hapmap	G				3136792
8	42225482	SNV	G	A	No	1		Heterozygous	Homo_sapiens		Homo_sapiens	14	198	7.07071	dbSNP_147	SNV	E_Freq	E_1000G	A	0.0263578	132	E_Hapmap	G				3136792
8	42225580..42225581	MNV	AG	AG	Yes	2		Heterozygous				1	198	0.505051
8	42225580..42225581	Deletion	AG	-	No	2		Heterozygous				1	198	0.505051
8	42226037	SNV	G	G	Yes	1		Heterozygous				1	198	0.505051
8	42226037	SNV	G	T	No	1		Heterozygous				1	198	0.505051
8	42226078	SNV	C	C	Yes	1		Heterozygous				1	198	0.505051
8	42226078	SNV	C	G	No	1		Heterozygous				1	198	0.505051
8	42226129	SNV	C	C	Yes	1		Heterozygous	Homo_sapiens		Homo_sapiens	27	198	13.6364	dbSNP_147	SNV	E_Freq	E_1000G	G	0.303714	1521		C				3136793
8	42226129	SNV	C	G	No	1		Unknown	Homo_sapiens		Homo_sapiens	31	198	15.6566	dbSNP_147	SNV	E_Freq	E_1000G	G	0.303714	1521		C				3136793
8	42226177	SNV	C	C	Yes	1		Heterozygous	Homo_sapiens		Homo_sapiens	1	198	0.505051	dbSNP_147	SNV	E_Freq	E_1000G	A	0.00139776	7		C				117070736
8	42226177	SNV	C	A	No	1		Heterozygous	Homo_sapiens		Homo_sapiens	1	198	0.505051	dbSNP_147	SNV	E_Freq	E_1000G	A	0.00139776	7		C				117070736
8	42226227^42226228	Insertion	-	-	Yes	0		Heterozygous				1	198	0.505051
8	42226227^42226228	Insertion	-	T	No	1		Heterozygous				1	198	0.505051
8	42226289	SNV	T	T	Yes	1		Heterozygous				1	198	0.505051
8	42226289	SNV	T	C	No	1		Heterozygous				1	198	0.505051
8	42226396^42226397	Insertion	-	-	Yes	0		Heterozygous				1	198	0.505051
8	42226396^42226397	Insertion	-	T	No	1		Heterozygous				1	198	0.505051
8	42226423^42226424	Insertion	-	-	Yes	0		Heterozygous				2	198	1.0101
8	42226423^42226424	Insertion	-	T	No	1		Heterozygous				2	198	1.0101
8	42226554	SNV	A	A	Yes	1		Heterozygous	Homo_sapiens		Homo_sapiens	41	198	20.7071	dbSNP_147	SNV	E_Freq	E_1000G	G	0.330871	1657	E_Hapmap	G			E_Cited	3136794
8	42226554	SNV	A	G	No	1		Unknown	Homo_sapiens		Homo_sapiens	46	198	23.2323	dbSNP_147	SNV	E_Freq	E_1000G	G	0.330871	1657	E_Hapmap	G			E_Cited	3136794
8	42226616	SNV	G	G	Yes	1		Heterozygous	Homo_sapiens		Homo_sapiens	13	198	6.56566	dbSNP_147	SNV	E_Freq	E_1000G	A	0.0507189	254		G				3136795
8	42226616	SNV	G	A	No	1		Unknown	Homo_sapiens		Homo_sapiens	15	198	7.57576	dbSNP_147	SNV	E_Freq	E_1000G	A	0.0507189	254		G				3136795
8	42226651	SNV	A	A	Yes	1		Heterozygous	Homo_sapiens		Homo_sapiens	1	198	0.505051	dbSNP_147	SNV	E_Freq	E_1000G	G	0.000998403	5		A				3136796
8	42226651	SNV	A	G	No	1		Heterozygous	Homo_sapiens		Homo_sapiens	1	198	0.505051	dbSNP_147	SNV	E_Freq	E_1000G	G	0.000998403	5		A				3136796
8	42226713..42226714	MNV	CC	CC	Yes	2		Heterozygous				1	198	0.505051
8	42226713..42226714	MNV	CC	AA	No	2		Heterozygous				1	198	0.505051
8	42226805	SNV	C	C	Yes	1		Heterozygous	Homo_sapiens		Homo_sapiens	1	198	0.505051	dbSNP_147	SNV, SNV	E_Freq	E_1000G	G	0.00599042	30	E_Hapmap	C, C	E_ExAC	E_ESP	E_Cited	3136797			E_Phenotype_or_Disease		HGMD-PUBLIC_20162			CM063052
8	42226805	SNV	C	G	No	1		Heterozygous	Homo_sapiens		Homo_sapiens	1	198	0.505051	dbSNP_147	SNV	E_Freq	E_1000G	G	0.00599042	30	E_Hapmap	C	E_ExAC	E_ESP	E_Cited	3136797
8	42226958	SNV	T	T	Yes	1		Heterozygous	Homo_sapiens		Homo_sapiens	1	198	0.505051	dbSNP_147	SNV	E_Freq	E_1000G	C	0.000399361	2		T				187939532
8	42226958	SNV	T	C	No	1		Heterozygous	Homo_sapiens		Homo_sapiens	1	198	0.505051	dbSNP_147	SNV	E_Freq	E_1000G	C	0.000399361	2		T				187939532
8	42227177	SNV	C	C	Yes	1		Heterozygous				1	198	0.505051
8	42227177	SNV	C	T	No	1		Heterozygous				1	198	0.505051
8	42227179	SNV	C	C	Yes	1		Heterozygous				1	198	0.505051
8	42227179	SNV	C	T	No	1		Heterozygous				1	198	0.505051
8	42227307	SNV	T	T	Yes	1		Heterozygous				1	198	0.505051
8	42227307	SNV	T	C	No	1		Heterozygous				1	198	0.505051
8	42227334^42227335	Insertion	-	-	Yes	0		Heterozygous				1	198	0.505051
8	42227334^42227335	Insertion	-	A	No	1		Unknown				3	198	1.51515
8	42227356^42227357	Insertion	-	-	Yes	0		Heterozygous			Homo_sapiens	1	198	0.505051
8	42227356^42227357	Insertion	-	T	No	1		Unknown			Homo_sapiens	9	198	4.54545
8	42227357	SNV	T	T	Yes	1		Heterozygous	Homo_sapiens		Homo_sapiens	2	198	1.0101	dbSNP_147	deletion							T	E_ExAC			777976592
8	42227357	Deletion	T	-	No	1		Heterozygous	Homo_sapiens		Homo_sapiens	2	198	1.0101	dbSNP_147	deletion							T	E_ExAC			777976592
8	42227607	SNV	T	T	Yes	1		Heterozygous				1	198	0.505051
8	42227607	SNV	T	C	No	1		Heterozygous				1	198	0.505051
8	42227611	SNV	G	G	Yes	1		Heterozygous				1	198	0.505051
8	42227611	SNV	G	C	No	1		Heterozygous				1	198	0.505051
8	42227783	SNV	T	T	Yes	1		Heterozygous				2	198	1.0101
8	42227783	SNV	T	G	No	1		Heterozygous				2	198	1.0101
8	42227785	SNV	T	T	Yes	1		Heterozygous				2	198	1.0101
8	42227785	SNV	T	G	No	1		Heterozygous				2	198	1.0101
8	42227785^42227786	Insertion	-	TG	No	2		Homozygous			Homo_sapiens	1	198	0.505051
8	42227786	SNV	T	T	Yes	1		Heterozygous	Homo_sapiens		Homo_sapiens	8	198	4.0404	dbSNP_147	SNV							T				55818805
8	42227786	SNV	T	G	No	1		Heterozygous	Homo_sapiens		Homo_sapiens	8	198	4.0404	dbSNP_147	SNV							T				55818805
8	42227786^42227787	Insertion	-	-	Yes	0		Heterozygous			Homo_sapiens	1	198	0.505051
8	42227786^42227787	Insertion	-	G	No	1		Heterozygous			Homo_sapiens	1	198	0.505051
8	42227787	SNV	T	T	Yes	1		Heterozygous	Homo_sapiens		Homo_sapiens	35	198	17.6768	dbSNP_147	SNV	E_Freq	E_1000G	G	0.223842	1121		T				3136806
8	42227787	SNV	T	G	No	1		Heterozygous	Homo_sapiens		Homo_sapiens	35	198	17.6768	dbSNP_147	SNV	E_Freq	E_1000G	G	0.223842	1121		T				3136806
8	42227787^42227788	Insertion	-	-	Yes	0		Heterozygous			Homo_sapiens	1	198	0.505051
8	42227787^42227788	Insertion	-	G	No	1		Heterozygous			Homo_sapiens	1	198	0.505051
8	42227788	SNV	T	T	Yes	1		Heterozygous	Homo_sapiens		Homo_sapiens	15	198	7.57576	dbSNP_147	SNV	E_Freq	E_1000G	G	0.366014	1833		T				397738195
8	42227788	SNV	T	G	No	1		Heterozygous	Homo_sapiens		Homo_sapiens	15	198	7.57576	dbSNP_147	SNV	E_Freq	E_1000G	G	0.366014	1833		T				397738195
8	42227789	SNV	T	T	Yes	1		Heterozygous	Homo_sapiens		Homo_sapiens	6	198	3.0303	dbSNP_147	SNV							T				202121458
8	42227789	SNV	T	G	No	1		Heterozygous	Homo_sapiens		Homo_sapiens	6	198	3.0303	dbSNP_147	SNV							T				202121458
8	42227793	SNV	T	T	Yes	1		Heterozygous				3	198	1.51515
8	42227793	SNV	T	G	No	1		Heterozygous				2	198	1.0101
8	42227793	SNV	T	C	No	1		Heterozygous				1	198	0.505051
8	42227799	SNV	T	T	Yes	1		Heterozygous				1	198	0.505051
8	42227799	SNV	T	C	No	1		Heterozygous				1	198	0.505051
8	42228006	SNV	T	T	Yes	1		Heterozygous	Homo_sapiens		Homo_sapiens	1	198	0.505051	dbSNP_147	SNV							T				766726776
8	42228006	SNV	T	C	No	1		Heterozygous	Homo_sapiens		Homo_sapiens	1	198	0.505051	dbSNP_147	SNV							T				766726776
8	42228009^42228010	Insertion	-	-	Yes	0		Heterozygous				1	198	0.505051
8	42228009^42228010	Insertion	-	T	No	1		Heterozygous				1	198	0.505051
8	42228023	SNV	G	G	Yes	1		Heterozygous			Homo_sapiens	1	198	0.505051
8	42228023	SNV	G	T	No	1		Heterozygous			Homo_sapiens	1	198	0.505051
8	42228075	SNV	G	G	Yes	1		Heterozygous				1	198	0.505051
8	42228075	SNV	G	A	No	1		Heterozygous				1	198	0.505051
8	42228094	SNV	T	T	Yes	1		Heterozygous				1	198	0.505051
8	42228094	SNV	T	G	No	1		Heterozygous				1	198	0.505051
8	42228128	SNV	G	G	Yes	1		Heterozygous	Homo_sapiens		Homo_sapiens	2	198	1.0101	dbSNP_147	SNV	E_Freq	E_1000G	T	0.00299521	15		G				79458922
8	42228128	SNV	G	T	No	1		Heterozygous	Homo_sapiens		Homo_sapiens	2	198	1.0101	dbSNP_147	SNV	E_Freq	E_1000G	T	0.00299521	15		G				79458922
8	42228161	SNV	C	C	Yes	1		Heterozygous	Homo_sapiens		Homo_sapiens	1	198	0.505051	dbSNP_147	SNV	E_Freq	E_1000G	T	0.000399361	2		C				184951197
8	42228161	SNV	C	T	No	1		Heterozygous	Homo_sapiens		Homo_sapiens	1	198	0.505051	dbSNP_147	SNV	E_Freq	E_1000G	T	0.000399361	2		C				184951197
8	42228275..42228276	MNV	TA	TA	Yes	2		Heterozygous				1	198	0.505051
8	42228275..42228276	MNV	TA	AT	No	2		Heterozygous				1	198	0.505051
8	42228305	SNV	G	G	Yes	1		Heterozygous	Homo_sapiens		Homo_sapiens	1	198	0.505051	dbSNP_147	SNV	E_Freq	E_1000G	A	0.000199681	1		G				550680891
8	42228305	SNV	G	A	No	1		Heterozygous	Homo_sapiens		Homo_sapiens	1	198	0.505051	dbSNP_147	SNV	E_Freq	E_1000G	A	0.000199681	1		G				550680891
8	42228307	SNV	G	G	Yes	1		Heterozygous				1	198	0.505051
8	42228307	SNV	G	A	No	1		Heterozygous				1	198	0.505051
8	42228374	SNV	C	C	Yes	1		Heterozygous				1	198	0.505051
8	42228374	SNV	C	T	No	1		Heterozygous				1	198	0.505051
8	42228389	SNV	A	A	Yes	1		Heterozygous				2	198	1.0101
8	42228389	Deletion	A	-	No	1		Heterozygous				2	198	1.0101
8	42228437	SNV	A	A	Yes	1		Heterozygous	Homo_sapiens		Homo_sapiens	3	198	1.51515	dbSNP_147	SNV	E_Freq	E_1000G	G	0.00119808	6		A				146147450
8	42228437	SNV	A	G	No	1		Heterozygous	Homo_sapiens		Homo_sapiens	3	198	1.51515	dbSNP_147	SNV	E_Freq	E_1000G	G	0.00119808	6		A				146147450
8	42228513	SNV	A	A	Yes	1		Heterozygous				1	198	0.505051
8	42228513	SNV	A	G	No	1		Heterozygous				1	198	0.505051
8	42228558	SNV	C	C	Yes	1		Heterozygous	Homo_sapiens		Homo_sapiens	1	198	0.505051	dbSNP_147	SNV	E_Freq	E_1000G	T	0.00299521	15	E_Hapmap	C				3136810
8	42228558	SNV	C	T	No	1		Heterozygous	Homo_sapiens		Homo_sapiens	1	198	0.505051	dbSNP_147	SNV	E_Freq	E_1000G	T	0.00299521	15	E_Hapmap	C				3136810
8	42228605	SNV	A	A	Yes	1		Heterozygous				1	198	0.505051
8	42228605	SNV	A	G	No	1		Heterozygous				1	198	0.505051
8	42228618	SNV	C	C	Yes	1		Heterozygous	Homo_sapiens		Homo_sapiens	29	198	14.6465	dbSNP_147	SNV	E_Freq	E_1000G	G	0.308107	1543	E_Hapmap	G				3136811
8	42228618	SNV	C	G	No	1		Unknown	Homo_sapiens		Homo_sapiens	33	198	16.6667	dbSNP_147	SNV	E_Freq	E_1000G	G	0.308107	1543	E_Hapmap	G				3136811
8	42228644	SNV	A	A	Yes	1		Heterozygous	Homo_sapiens		Homo_sapiens	14	198	7.07071	dbSNP_147	SNV	E_Freq	E_1000G	G	0.0263578	132		A				111370566
8	42228644	SNV	A	G	No	1		Heterozygous	Homo_sapiens		Homo_sapiens	14	198	7.07071	dbSNP_147	SNV	E_Freq	E_1000G	G	0.0263578	132		A				111370566
8	42228754	SNV	G	G	Yes	1		Heterozygous	Homo_sapiens		Homo_sapiens	1	198	0.505051	dbSNP_147	SNV	E_Freq	E_1000G	C	0.000199681	1		G				561904568
8	42228754	SNV	G	C	No	1		Heterozygous	Homo_sapiens		Homo_sapiens	1	198	0.505051	dbSNP_147	SNV	E_Freq	E_1000G	C	0.000199681	1		G				561904568
8	42228877	SNV	G	G	Yes	1		Heterozygous				1	198	0.505051
8	42228877	SNV	G	A	No	1		Heterozygous				1	198	0.505051
8	42228941	SNV	G	G	Yes	1		Heterozygous	Homo_sapiens		Homo_sapiens	18	198	9.09091	dbSNP_147	SNV	E_Freq	E_1000G	C	0.173922	871		G				4526344
8	42228941	SNV	G	C	No	1		Heterozygous	Homo_sapiens		Homo_sapiens	18	198	9.09091	dbSNP_147	SNV	E_Freq	E_1000G	C	0.173922	871		G				4526344
8	42229059^42229060	Insertion	-	-	Yes	0		Heterozygous			Homo_sapiens	4	198	2.0202
8	42229059^42229060	Insertion	-	T	No	1		Unknown			Homo_sapiens	5	198	2.52525
8	42229271^42229272	Insertion	-	-	Yes	0		Heterozygous			Homo_sapiens	1	198	0.505051
8	42229271^42229272	Insertion	-	T	No	1		Heterozygous			Homo_sapiens	1	198	0.505051
8	42229291	SNV	C	C	Yes	1		Heterozygous	Homo_sapiens		Homo_sapiens	1	198	0.505051	dbSNP_147	SNV	E_Freq	E_1000G	T	0.00738818	37		C	E_ExAC			55864292
8	42229291	SNV	C	T	No	1		Heterozygous	Homo_sapiens		Homo_sapiens	1	198	0.505051	dbSNP_147	SNV	E_Freq	E_1000G	T	0.00738818	37		C	E_ExAC			55864292
8	42229306	SNV	A	A	Yes	1		Heterozygous	Homo_sapiens		Homo_sapiens	10	198	5.05051	dbSNP_147	SNV	E_Freq	E_1000G	G	0.00459265	23		A				76029857
8	42229306	SNV	A	G	No	1		Heterozygous	Homo_sapiens		Homo_sapiens	10	198	5.05051	dbSNP_147	SNV	E_Freq	E_1000G	G	0.00459265	23		A				76029857
12	109534927	SNV	A	A	Yes	1		Heterozygous				1	198	0.505051
12	109534927	SNV	A	T	No	1		Heterozygous				1	198	0.505051
12	109534975	SNV	C	C	Yes	1		Heterozygous				1	198	0.505051
12	109534975	Deletion	C	-	No	1		Heterozygous				1	198	0.505051
12	109534982	SNV	G	G	Yes	1		Heterozygous				5	198	2.52525
12	109534982	SNV	G	C	No	1		Heterozygous				5	198	2.52525
12	109535238	SNV	C	C	Yes	1		Heterozygous	Homo_sapiens		Homo_sapiens	1	198	0.505051	dbSNP_147	SNV							C				745608049
12	109535238	SNV	C	A	No	1		Heterozygous	Homo_sapiens		Homo_sapiens	1	198	0.505051	dbSNP_147	SNV							C				745608049
12	109535339	SNV	T	C	No	1		Heterozygous				14	198	7.07071
12	109535339	Deletion	T	-	No	1		Heterozygous				14	198	7.07071
12	109535566^109535567	Insertion	-	-	Yes	0		Heterozygous				1	198	0.505051
12	109535566^109535567	Insertion	-	C	No	1		Heterozygous				1	198	0.505051
12	109535567	SNV	T	T	Yes	1		Heterozygous				1	198	0.505051
12	109535567	SNV	T	C	No	1		Heterozygous				1	198	0.505051
12	109535654	SNV	G	G	Yes	1		Heterozygous				3	198	1.51515
12	109535654	SNV	G	A	No	1		Heterozygous				3	198	1.51515
12	109535706	SNV	T	T	Yes	1		Heterozygous				1	198	0.505051
12	109535706	SNV	T	C	No	1		Heterozygous				1	198	0.505051
12	109535772	SNV	C	C	Yes	1		Heterozygous	Homo_sapiens		Homo_sapiens	7	198	3.53535	dbSNP_147	SNV	E_Freq	E_1000G	T	0.019369	97		C				11832399
12	109535772	SNV	C	T	No	1		Heterozygous	Homo_sapiens		Homo_sapiens	7	198	3.53535	dbSNP_147	SNV	E_Freq	E_1000G	T	0.019369	97		C				11832399
12	109535773	SNV	C	C	Yes	1		Heterozygous	Homo_sapiens		Homo_sapiens	1	198	0.505051	dbSNP_147	SNV	E_Freq	E_1000G	T	0.000998403	5		C				543318257
12	109535773	SNV	C	T	No	1		Heterozygous	Homo_sapiens		Homo_sapiens	1	198	0.505051	dbSNP_147	SNV	E_Freq	E_1000G	T	0.000998403	5		C				543318257
12	109535809	SNV	A	A	Yes	1		Heterozygous	Homo_sapiens		Homo_sapiens	52	198	26.2626	dbSNP_147	SNV	E_Freq	E_1000G	G	0.20627	1033	E_Hapmap	G				1018782
12	109535809	SNV	A	G	No	1		Unknown	Homo_sapiens		Homo_sapiens	56	198	28.2828	dbSNP_147	SNV	E_Freq	E_1000G	G	0.20627	1033	E_Hapmap	G				1018782
12	109535816	SNV	C	C	Yes	1		Heterozygous				1	198	0.505051
12	109535816	SNV	C	T	No	1		Heterozygous				1	198	0.505051
12	109535835^109535836	Insertion	-	-	Yes	0		Heterozygous				1	198	0.505051
12	109535835^109535836	Insertion	-	G	No	1		Heterozygous				4	198	2.0202
12	109535846^109535847	Insertion	-	-	Yes	0		Heterozygous				1	198	0.505051
12	109535846^109535847	Insertion	-	GC	No	2		Heterozygous				1	198	0.505051
12	109535857	SNV	T	T	Yes	1		Heterozygous	Homo_sapiens		Homo_sapiens	45	198	22.7273	dbSNP_147	SNV	E_Freq	E_1000G	A	0.194688	975	E_Hapmap	T			E_Cited	1018783
12	109535857	SNV	T	A	No	1		Unknown	Homo_sapiens		Homo_sapiens	49	198	24.7475	dbSNP_147	SNV	E_Freq	E_1000G	A	0.194688	975	E_Hapmap	T			E_Cited	1018783
12	109535860	SNV	C	C	Yes	1		Heterozygous				1	198	0.505051
12	109535860	SNV	C	T	No	1		Heterozygous				1	198	0.505051
12	109535865	SNV	T	T	Yes	1		Heterozygous	Homo_sapiens		Homo_sapiens	1	198	0.505051	dbSNP_147	deletion	E_Freq	E_1000G	-	0.000998403	5		T				577531867
12	109535865	Deletion	T	-	No	1		Unknown	Homo_sapiens		Homo_sapiens	2	198	1.0101	dbSNP_147	deletion	E_Freq	E_1000G	-	0.000998403	5		T				577531867
12	109535938^109535939	Insertion	-	-	Yes	0		Heterozygous				1	198	0.505051
12	109535938^109535939	Insertion	-	T	No	1		Heterozygous				1	198	0.505051
12	109535942	SNV	C	C	Yes	1		Heterozygous				1	198	0.505051
12	109535942	SNV	C	T	No	1		Heterozygous				1	198	0.505051
12	109535962	SNV	G	G	Yes	1		Heterozygous	Homo_sapiens		Homo_sapiens	2	198	1.0101	dbSNP_147	SNV	E_Freq	E_1000G	A	0.0091853	46		G				3219207
12	109535962	SNV	G	A	No	1		Heterozygous	Homo_sapiens		Homo_sapiens	2	198	1.0101	dbSNP_147	SNV	E_Freq	E_1000G	A	0.0091853	46		G				3219207
12	109536009	SNV	G	G	Yes	1		Heterozygous	Homo_sapiens		Homo_sapiens	1	198	0.505051	dbSNP_147	SNV							G				867007632
12	109536009	SNV	G	C	No	1		Heterozygous	Homo_sapiens		Homo_sapiens	1	198	0.505051	dbSNP_147	SNV							G				867007632
12	109536046	SNV	T	T	Yes	1		Heterozygous				1	198	0.505051
12	109536046	SNV	T	C	No	1		Heterozygous				1	198	0.505051
12	109536052	SNV	T	T	Yes	1		Heterozygous				1	198	0.505051
12	109536052	SNV	T	C	No	1		Heterozygous				1	198	0.505051
12	109536366	SNV	C	C	Yes	1		Heterozygous	Homo_sapiens		Homo_sapiens	2	198	1.0101	dbSNP_147	SNV, SNV, SNV	E_Freq	E_1000G	T	0.00139776	7		C, C, C	E_ExAC	E_ESP		151095402		PhenCode_20140430	E_Phenotype_or_Disease		HGMD-PUBLIC_20162			CM1211519, UNGbase_D0092:g.1952C>T
12	109536366	SNV	C	T	No	1		Heterozygous	Homo_sapiens		Homo_sapiens	2	198	1.0101	dbSNP_147	SNV, SNV	E_Freq	E_1000G	T	0.00139776	7		C, C	E_ExAC	E_ESP		151095402		PhenCode_20140430						UNGbase_D0092:g.1952C>T
12	109536395	SNV	C	C	Yes	1		Heterozygous	Homo_sapiens		Homo_sapiens	1	198	0.505051	dbSNP_147	SNV	E_Freq	E_1000G	T	0.00579073	29	E_Hapmap	C	E_ExAC	E_ESP		3219210
12	109536395	SNV	C	T	No	1		Heterozygous	Homo_sapiens		Homo_sapiens	1	198	0.505051	dbSNP_147	SNV	E_Freq	E_1000G	T	0.00579073	29	E_Hapmap	C	E_ExAC	E_ESP		3219210
12	109536483	SNV	A	A	Yes	1		Heterozygous				1	198	0.505051
12	109536483	SNV	A	G	No	1		Heterozygous				1	198	0.505051
12	109536559	SNV	A	A	Yes	1		Heterozygous	Homo_sapiens		Homo_sapiens	52	198	26.2626	dbSNP_147	SNV	E_Freq	E_1000G	C	0.226637	1135	E_Hapmap	A				3219211
12	109536559	SNV	A	C	No	1		Unknown	Homo_sapiens		Homo_sapiens	56	198	28.2828	dbSNP_147	SNV	E_Freq	E_1000G	C	0.226637	1135	E_Hapmap	A				3219211
12	109536634	SNV	T	T	Yes	1		Heterozygous	Homo_sapiens		Homo_sapiens	1	198	0.505051	dbSNP_147	SNV	E_Freq	E_1000G	C	0.00159744	8		T				140676734
12	109536634	SNV	T	C	No	1		Heterozygous	Homo_sapiens		Homo_sapiens	1	198	0.505051	dbSNP_147	SNV	E_Freq	E_1000G	C	0.00159744	8		T				140676734
12	109536723	SNV	C	C	Yes	1		Heterozygous	Homo_sapiens		Homo_sapiens	2	198	1.0101	dbSNP_147	SNV	E_Freq	E_1000G	T	0.00319489	16		C				144650704
12	109536723	SNV	C	T	No	1		Heterozygous	Homo_sapiens		Homo_sapiens	2	198	1.0101	dbSNP_147	SNV	E_Freq	E_1000G	T	0.00319489	16		C				144650704
12	109537408	SNV	A	A	Yes	1		Heterozygous				1	198	0.505051
12	109537408	SNV	A	G	No	1		Heterozygous				1	198	0.505051
12	109537423^109537424	Insertion	-	-	Yes	0		Heterozygous				56	198	30.8081
12	109537423^109537424	Insertion	-	TA	No	2		Unknown				67	198	33.8384
12	109537557	SNV	C	C	Yes	1		Heterozygous				1	198	0.505051
12	109537557	SNV	C	T	No	1		Heterozygous				1	198	0.505051
12	109537562	SNV	T	T	Yes	1		Heterozygous	Homo_sapiens		Homo_sapiens	41	198	20.7071	dbSNP_147	SNV	E_Freq	E_1000G	G	0.0329473	165		T				80001089
12	109537562	SNV	T	G	No	1		Unknown	Homo_sapiens		Homo_sapiens	42	198	21.2121	dbSNP_147	SNV	E_Freq	E_1000G	G	0.0329473	165		T				80001089
12	109537564	SNV	G	G	Yes	1		Heterozygous	Homo_sapiens		Homo_sapiens	83	198	41.9192	dbSNP_147	SNV	E_Freq	E_1000G	T	0.247604	1240	E_Hapmap	G			E_Cited	2541886
12	109537564	SNV	G	T	No	1		Unknown	Homo_sapiens		Homo_sapiens	138	198	69.697	dbSNP_147	SNV	E_Freq	E_1000G	T	0.247604	1240	E_Hapmap	G			E_Cited	2541886
12	109537695	SNV	T	T	Yes	1		Heterozygous				1	198	0.505051
12	109537695	SNV	T	A	No	1		Heterozygous				1	198	0.505051
12	109537697	SNV	G	G	Yes	1		Heterozygous				1	198	0.505051
12	109537697	SNV	G	C	No	1		Heterozygous				1	198	0.505051
12	109537699	SNV	C	C	Yes	1		Heterozygous				1	198	0.505051
12	109537699	SNV	C	G	No	1		Heterozygous				1	198	0.505051
12	109537782	SNV	G	G	Yes	1		Heterozygous				1	198	0.505051
12	109537782	SNV	G	A	No	1		Heterozygous				1	198	0.505051
12	109537865^109537866	Insertion	-	-	Yes	0		Heterozygous				1	198	0.505051
12	109537865^109537866	Insertion	-	A	No	1		Heterozygous				1	198	0.505051
12	109537966	SNV	C	C	Yes	1		Heterozygous	Homo_sapiens		Homo_sapiens	2	198	1.0101	dbSNP_147	SNV	E_Freq	E_1000G	G	0.0179712	90		C				3782900
12	109537966	SNV	C	G	No	1		Heterozygous	Homo_sapiens		Homo_sapiens	2	198	1.0101	dbSNP_147	SNV	E_Freq	E_1000G	G	0.0179712	90		C				3782900
12	109538235	SNV	A	A	Yes	1		Heterozygous	Homo_sapiens		Homo_sapiens	5	198	2.52525	dbSNP_147	SNV	E_Freq	E_1000G	G	0.0738818	370	E_Hapmap	A			E_Cited	3219218
12	109538235	SNV	A	G	No	1		Heterozygous	Homo_sapiens		Homo_sapiens	5	198	2.52525	dbSNP_147	SNV	E_Freq	E_1000G	G	0.0738818	370	E_Hapmap	A			E_Cited	3219218
12	109538237..109538241	MNV	TGAAA	TGAAA	Yes	5		Heterozygous		Homo_sapiens	Homo_sapiens	1	198	0.505051
12	109538237..109538241	Deletion	TGAAA	-	No	5		Heterozygous			Homo_sapiens	1	198	0.505051
12	109538775..109538779	MNV	TTCAT	TTCAT	Yes	5		Heterozygous	Homo_sapiens		Homo_sapiens	8	198	4.0404	dbSNP_147	deletion	E_Freq	E_1000G	-	0.0191693	96						201623117
12	109538775..109538779	Deletion	TTCAT	-	No	5		Heterozygous	Homo_sapiens		Homo_sapiens	8	198	4.0404	dbSNP_147	deletion	E_Freq	E_1000G	-	0.0191693	96						201623117
12	109539025	SNV	G	G	Yes	1		Heterozygous				1	198	0.505051
12	109539025	SNV	G	A	No	1		Heterozygous				1	198	0.505051
12	109539081	SNV	A	A	Yes	1		Heterozygous				1	198	0.505051
12	109539081	SNV	A	T	No	1		Heterozygous				1	198	0.505051
12	109539091	SNV	T	T	Yes	1		Heterozygous	Homo_sapiens		Homo_sapiens	1	198	0.505051	dbSNP_147	SNV							T				201876890
12	109539091	SNV	T	C	No	1		Heterozygous			Homo_sapiens	1	198	0.505051
12	109539131	SNV	G	G	Yes	1		Heterozygous	Homo_sapiens		Homo_sapiens	1	198	0.505051	dbSNP_147	SNV	E_Freq	E_1000G	A	0.00219649	11		G				139169346
12	109539131	SNV	G	A	No	1		Heterozygous	Homo_sapiens		Homo_sapiens	1	198	0.505051	dbSNP_147	SNV	E_Freq	E_1000G	A	0.00219649	11		G				139169346
12	109539277	SNV	G	G	Yes	1		Heterozygous	Homo_sapiens		Homo_sapiens	7	198	3.53535	dbSNP_147	SNV	E_Freq	E_1000G	A	0.0191693	96		G				3219227
12	109539277	SNV	G	A	No	1		Heterozygous	Homo_sapiens		Homo_sapiens	7	198	3.53535	dbSNP_147	SNV	E_Freq	E_1000G	A	0.0191693	96		G				3219227
12	109539399	SNV	C	C	Yes	1		Heterozygous	Homo_sapiens		Homo_sapiens	1	198	0.505051	dbSNP_147	SNV	E_Freq	E_1000G	T	0.00279553	14		C				376013015
12	109539399	SNV	C	T	No	1		Heterozygous	Homo_sapiens		Homo_sapiens	1	198	0.505051	dbSNP_147	SNV	E_Freq	E_1000G	T	0.00279553	14		C				376013015
12	109539406	SNV	T	T	Yes	1		Heterozygous				1	198	0.505051
12	109539406	SNV	T	C	No	1		Heterozygous				1	198	0.505051
12	109539563	SNV	C	C	Yes	1		Heterozygous	Homo_sapiens		Homo_sapiens	1	198	0.505051	dbSNP_147	SNV	E_Freq	E_1000G	A	0.000399361	2		C				147467825
12	109539563	SNV	C	A	No	1		Heterozygous	Homo_sapiens		Homo_sapiens	1	198	0.505051	dbSNP_147	SNV	E_Freq	E_1000G	A	0.000399361	2		C				147467825
12	109539766	SNV	C	C	Yes	1		Heterozygous				1	198	0.505051
12	109539766	SNV	C	T	No	1		Heterozygous				1	198	0.505051
12	109539791	SNV	C	C	Yes	1		Heterozygous				1	198	0.505051
12	109539791	SNV	C	T	No	1		Heterozygous				1	198	0.505051
12	109539799	SNV	G	G	Yes	1		Heterozygous	Homo_sapiens		Homo_sapiens	1	198	0.505051	dbSNP_147	SNV	E_Freq	E_1000G	A	0.00119808	6		G	E_ExAC	E_ESP		373915335
12	109539799	SNV	G	A	No	1		Heterozygous	Homo_sapiens		Homo_sapiens	1	198	0.505051	dbSNP_147	SNV	E_Freq	E_1000G	A	0.00119808	6		G	E_ExAC	E_ESP		373915335
12	109539810	SNV	G	G	Yes	1		Heterozygous	Homo_sapiens		Homo_sapiens	1	198	0.505051	dbSNP_147	SNV	E_Freq	E_1000G	A	0.000798722	4		G	E_ExAC	E_ESP		55812333
12	109539810	SNV	G	A	No	1		Heterozygous	Homo_sapiens		Homo_sapiens	1	198	0.505051	dbSNP_147	SNV	E_Freq	E_1000G	A	0.000798722	4		G	E_ExAC	E_ESP		55812333
12	109539894	SNV	T	T	Yes	1		Heterozygous				1	198	0.505051
12	109539894	SNV	T	C	No	1		Heterozygous				1	198	0.505051
12	109539901	SNV	T	T	Yes	1		Heterozygous				1	198	0.505051
12	109539901	SNV	T	C	No	1		Heterozygous				1	198	0.505051
12	109540194	SNV	A	A	Yes	1		Heterozygous				1	198	0.505051
12	109540194	SNV	A	G	No	1		Heterozygous				1	198	0.505051
12	109540250^109540251	Insertion	-	-	Yes	0		Heterozygous				1	198	0.505051
12	109540250^109540251	Insertion	-	G	No	1		Heterozygous				1	198	0.505051
12	109540276	SNV	G	G	Yes	1		Heterozygous	Homo_sapiens		Homo_sapiens	18	198	9.09091	dbSNP_147	SNV							C				79744525
12	109540276	SNV	G	A	No	1		Heterozygous	Homo_sapiens		Homo_sapiens	18	198	9.09091	dbSNP_147	SNV							C				79744525
12	109540281^109540282	Insertion	-	-	Yes	0		Heterozygous				1	198	0.505051
12	109540281^109540282	Insertion	-	AG	No	2		Heterozygous				1	198	0.505051
12	109540282^109540283	Insertion	-	-	Yes	0		Heterozygous				1	198	0.505051
12	109540282^109540283	Insertion	-	AG	No	2		Heterozygous				1	198	0.505051
12	109540339	SNV	T	T	Yes	1		Heterozygous				1	198	0.505051
12	109540339	SNV	T	A	No	1		Heterozygous				1	198	0.505051
12	109540393	SNV	G	G	Yes	1		Heterozygous	Homo_sapiens		Homo_sapiens	1	198	0.505051	dbSNP_147	SNV	E_Freq	E_1000G	C	0.0377396	189		G				3219232
12	109540393	SNV	G	C	No	1		Heterozygous	Homo_sapiens		Homo_sapiens	1	198	0.505051	dbSNP_147	SNV	E_Freq	E_1000G	C	0.0377396	189		G				3219232
12	109540468	SNV	C	C	Yes	1		Heterozygous	Homo_sapiens		Homo_sapiens	3	198	1.51515	dbSNP_147	SNV	E_Freq	E_1000G	T	0.000199681	1		C				191332403
12	109540468	SNV	C	T	No	1		Heterozygous	Homo_sapiens		Homo_sapiens	3	198	1.51515	dbSNP_147	SNV	E_Freq	E_1000G	T	0.000199681	1		C				191332403
12	109540568	SNV	A	A	Yes	1		Heterozygous	Homo_sapiens		Homo_sapiens	1	198	0.505051	dbSNP_147	SNV	E_Freq	E_1000G	G	0.00579073	29		A				3219234
12	109540568	SNV	A	G	No	1		Heterozygous	Homo_sapiens		Homo_sapiens	1	198	0.505051	dbSNP_147	SNV	E_Freq	E_1000G	G	0.00579073	29		A				3219234
12	109540599	SNV	A	A	Yes	1		Heterozygous				1	198	0.505051
12	109540599	SNV	A	G	No	1		Heterozygous				1	198	0.505051
12	109540613^109540614	Insertion	-	-	Yes	0		Heterozygous				37	198	18.6869
12	109540613^109540614	Insertion	-	TT	No	2		Heterozygous				2	198	1.0101
12	109540613^109540614	Insertion	-	T	No	1		Unknown				41	198	20.7071
12	109540757	SNV	T	T	Yes	1		Heterozygous				5	198	2.52525
12	109540757	SNV	T	G	No	1		Heterozygous				5	198	2.52525
12	109540765	SNV	T	T	Yes	1		Heterozygous				1	198	0.505051
12	109540765	SNV	T	C	No	1		Heterozygous				1	198	0.505051
12	109540767	SNV	T	T	Yes	1		Heterozygous				1	198	0.505051
12	109540767	SNV	T	G	No	1		Heterozygous				1	198	0.505051
12	109540768	SNV	T	T	Yes	1		Heterozygous				1	198	0.505051
12	109540768	SNV	T	G	No	1		Heterozygous				1	198	0.505051
12	109540769	SNV	T	T	Yes	1		Heterozygous				1	198	0.505051
12	109540769	SNV	T	G	No	1		Heterozygous				1	198	0.505051
12	109540772	SNV	T	T	Yes	1		Heterozygous			Homo_sapiens	3	198	1.51515
12	109540772	SNV	T	C	No	1		Heterozygous			Homo_sapiens	3	198	1.51515
12	109540773	SNV	T	T	Yes	1		Heterozygous			Homo_sapiens	1	198	0.505051
12	109540773	SNV	T	G	No	1		Heterozygous			Homo_sapiens	1	198	0.505051
12	109540774..109540775	MNV	TG	TG	Yes	2		Heterozygous			Homo_sapiens	1	198	0.505051
12	109540774..109540775	MNV	TG	GT	No	2		Heterozygous			Homo_sapiens	1	198	0.505051
12	109540781	SNV	G	G	Yes	1		Heterozygous	Homo_sapiens		Homo_sapiens	1	198	0.505051	dbSNP_147	SNV							G	E_ExAC			549847213
12	109540781	SNV	G	A	No	1		Heterozygous	Homo_sapiens		Homo_sapiens	1	198	0.505051	dbSNP_147	SNV							G	E_ExAC			549847213
12	109540782	SNV	A	A	Yes	1		Heterozygous				1	198	0.505051
12	109540782	SNV	A	G	No	1		Heterozygous				1	198	0.505051
12	109540795	SNV	T	T	Yes	1		Heterozygous				1	198	0.505051
12	109540795	SNV	T	C	No	1		Heterozygous				1	198	0.505051
12	109540815	SNV	G	G	Yes	1		Heterozygous				1	198	0.505051
12	109540815	SNV	G	A	No	1		Heterozygous				1	198	0.505051
12	109540829	SNV	T	T	Yes	1		Heterozygous				1	198	0.505051
12	109540829	SNV	T	C	No	1		Heterozygous				1	198	0.505051
12	109540850	SNV	A	A	Yes	1		Heterozygous				1	198	0.505051
12	109540850	SNV	A	G	No	1		Heterozygous				1	198	0.505051
12	109540857	SNV	G	G	Yes	1		Heterozygous				1	198	0.505051
12	109540857	SNV	G	A	No	1		Heterozygous				1	198	0.505051
12	109540915	SNV	G	G	Yes	1		Heterozygous	Homo_sapiens		Homo_sapiens	1	198	0.505051	dbSNP_147	SNV	E_Freq	E_1000G	A	0.000199681	1		G				529009997
12	109540915	SNV	G	A	No	1		Heterozygous	Homo_sapiens		Homo_sapiens	1	198	0.505051	dbSNP_147	SNV	E_Freq	E_1000G	A	0.000199681	1		G				529009997
12	109540947	SNV	G	G	Yes	1		Heterozygous	Homo_sapiens		Homo_sapiens	1	198	0.505051	dbSNP_147	SNV							G				774946390
12	109540947	SNV	G	A	No	1		Heterozygous			Homo_sapiens	1	198	0.505051
12	109540950	SNV	A	A	Yes	1		Heterozygous				1	198	0.505051
12	109540950	SNV	A	G	No	1		Heterozygous				1	198	0.505051
12	109540980	SNV	C	C	Yes	1		Heterozygous				11	198	5.55556
12	109540980	SNV	C	T	No	1		Heterozygous				11	198	5.55556
12	109540981	SNV	G	G	Yes	1		Heterozygous	Homo_sapiens		Homo_sapiens	1	198	0.505051	dbSNP_147	SNV	E_Freq	E_1000G	A	0.000998403	5		G				549054150
12	109540981	SNV	G	A	No	1		Heterozygous	Homo_sapiens		Homo_sapiens	1	198	0.505051	dbSNP_147	SNV	E_Freq	E_1000G	A	0.000998403	5		G				549054150
12	109540987	SNV	C	C	Yes	1		Heterozygous				1	198	0.505051
12	109540987	SNV	C	T	No	1		Heterozygous				1	198	0.505051
12	109540995	SNV	A	A	Yes	1		Heterozygous				1	198	0.505051
12	109540995	SNV	A	C	No	1		Heterozygous				1	198	0.505051
12	109540996	SNV	G	G	Yes	1		Heterozygous				3	198	1.51515
12	109540996	SNV	G	C	No	1		Heterozygous				1	198	0.505051
12	109540996	SNV	G	A	No	1		Heterozygous				2	198	1.0101
12	109540999	SNV	G	G	Yes	1		Heterozygous				1	198	0.505051
12	109540999	SNV	G	C	No	1		Heterozygous				1	198	0.505051
12	109541004	SNV	G	G	Yes	1		Heterozygous				7	198	3.53535
12	109541004	SNV	G	A	No	1		Heterozygous				7	198	3.53535
12	109541007	SNV	C	C	Yes	1		Heterozygous				8	198	4.0404
12	109541007	SNV	C	T	No	1		Heterozygous				8	198	4.0404
12	109541008..109541009	MNV	GA	GA	Yes	2		Heterozygous				9	198	4.54545
12	109541008..109541009	MNV	GA	AC	No	2		Heterozygous				5	198	2.52525
12	109541009	SNV	A	A	Yes	1		Heterozygous				33	198	16.6667
12	109541009	SNV	A	C	No	1		Heterozygous				33	198	16.6667
12	109541012	SNV	C	C	Yes	1		Heterozygous				4	198	2.0202
12	109541012	SNV	C	T	No	1		Heterozygous				4	198	2.0202
12	109541013	SNV	G	G	Yes	1		Heterozygous	Homo_sapiens		Homo_sapiens	7	198	3.53535	dbSNP_147	SNV	E_Freq	E_1000G	A	0.0191693	96		G				3219236
12	109541013	SNV	G	A	No	1		Heterozygous	Homo_sapiens		Homo_sapiens	7	198	3.53535	dbSNP_147	SNV	E_Freq	E_1000G	A	0.0191693	96		G				3219236
12	109541016	SNV	T	T	Yes	1		Heterozygous				38	198	19.1919
12	109541016	SNV	T	C	No	1		Heterozygous				37	198	18.6869
12	109541016	SNV	T	G	No	1		Heterozygous				1	198	0.505051
12	109541043	SNV	A	A	Yes	1		Heterozygous				16	198	8.08081
12	109541043	SNV	A	G	No	1		Heterozygous				16	198	8.08081
12	109541051..109541052	MNV	AC	AC	Yes	2		Heterozygous		Homo_sapiens	Homo_sapiens	9	198	4.54545
12	109541051..109541052	MNV	AC	GT	No	2		Heterozygous		Homo_sapiens	Homo_sapiens	9	198	4.54545
12	109541117	SNV	G	G	Yes	1		Heterozygous				1	198	0.505051
12	109541117	SNV	G	A	No	1		Heterozygous				1	198	0.505051
12	109541171	SNV	T	T	Yes	1		Heterozygous	Homo_sapiens		Homo_sapiens	29	198	14.6465	dbSNP_147	SNV	E_Freq	E_1000G	C	0.0595048	298	E_Hapmap	T			E_Cited	2569987
12	109541171	SNV	T	C	No	1		Unknown	Homo_sapiens		Homo_sapiens	30	198	15.1515	dbSNP_147	SNV	E_Freq	E_1000G	C	0.0595048	298	E_Hapmap	T			E_Cited	2569987
12	109541278	SNV	T	T	Yes	1		Heterozygous				1	198	0.505051
12	109541278	SNV	T	C	No	1		Heterozygous				1	198	0.505051
12	109541282	SNV	G	G	Yes	1		Heterozygous				1	198	0.505051
12	109541282	SNV	G	A	No	1		Heterozygous				1	198	0.505051
12	109541309	SNV	G	G	Yes	1		Heterozygous	Homo_sapiens		Homo_sapiens	1	198	0.505051	dbSNP_147	SNV							G	E_ExAC			769113192
12	109541309	SNV	G	A	No	1		Heterozygous	Homo_sapiens		Homo_sapiens	1	198	0.505051	dbSNP_147	SNV							G	E_ExAC			769113192
12	109541429..109541431	MNV	TTC	TTC	Yes	3		Heterozygous		Homo_sapiens	Homo_sapiens	4	198	2.0202
12	109541429..109541431	Deletion	TTC	-	No	3		Heterozygous			Homo_sapiens	4	198	2.0202
12	109541435^109541436	Insertion	-	-	Yes	0		Heterozygous			Homo_sapiens	9	198	4.54545
12	109541435^109541436	Insertion	-	T	No	1		Heterozygous	Homo_sapiens		Homo_sapiens	9	198	4.54545		sequence_alteration									E_ESP			ESP_20141103							TMP_ESP_12_109541436_109541439
12	109541436..109541439	MNV	TTTT	TTTT	Yes	4		Heterozygous	Homo_sapiens	Homo_sapiens	Homo_sapiens	10	198	5.05051	dbSNP_147	deletion, sequence_alteration	E_Freq	E_1000G	-	0.0353434	177			E_ExAC	E_ESP		144108564	ESP_20141103							TMP_ESP_12_109541436_109541439
12	109541436..109541439	Deletion	TTTT	-	No	4		Heterozygous	Homo_sapiens		Homo_sapiens	11	198	5.55556	dbSNP_147	deletion, sequence_alteration	E_Freq	E_1000G	-	0.0353434	177			E_ExAC	E_ESP		144108564	ESP_20141103							TMP_ESP_12_109541436_109541439
12	109541439	SNV	T	T	Yes	1		Heterozygous			Homo_sapiens	13	198	6.56566
12	109541439	SNV	T	C	No	1		Heterozygous			Homo_sapiens	4	198	2.0202
12	109541462^109541463	Insertion	-	-	Yes	0		Heterozygous				8	198	4.0404
12	109541462^109541463	Insertion	-	A	No	1		Heterozygous				8	198	4.0404
12	109541836	SNV	T	T	Yes	1		Heterozygous				1	198	0.505051
12	109541836	SNV	T	C	No	1		Heterozygous				1	198	0.505051
12	109541845	SNV	T	T	Yes	1		Heterozygous				1	198	0.505051
12	109541845	SNV	T	C	No	1		Heterozygous				1	198	0.505051
12	109541861	SNV	T	T	Yes	1		Heterozygous				8	198	4.0404
12	109541861	Insertion	T	TTTTTTGTTTTTTGTT	No	15		Heterozygous				8	198	4.0404
12	109541861	Deletion	T	-	No	1		Heterozygous				1	198	0.505051
12	109541861	Insertion	T	TTTTTTGTTTTTTT	No	13		Heterozygous				1	198	0.505051
12	109541861	Insertion	T	TTTTTGTTTTT	No	10		Heterozygous				1	198	0.505051
12	109541866	SNV	T	T	Yes	1		Heterozygous			Homo_sapiens	1	198	0.505051
12	109541866	Insertion	T	TGGTTTTTTTTTTT	No	13		Heterozygous			Homo_sapiens	1	198	0.505051
12	109541866^109541867	Insertion	-	-	Yes	0		Heterozygous	Homo_sapiens		Homo_sapiens	1	198	0.505051	dbSNP_147	insertion											376752411
12	109541866^109541867	Insertion	-	GTTTTTTTTTTT	No	12		Heterozygous			Homo_sapiens	1	198	0.505051
12	109541867^109541868	Insertion	-	-	Yes	0		Heterozygous			Homo_sapiens	1	198	0.505051
12	109541867^109541868	Insertion	-	TTTTTTTGTTTTTTTTGT	No	18		Heterozygous			Homo_sapiens	1	198	0.505051
12	109541874	SNV	G	G	Yes	1		Heterozygous	Homo_sapiens		Homo_sapiens	4	198	2.0202	dbSNP_147	SNV							G				200299192
12	109541874	SNV	G	T	No	1		Heterozygous	Homo_sapiens		Homo_sapiens	3	198	1.51515	dbSNP_147	SNV							G				200299192
12	109541874^109541875	Insertion	-	T	No	1		Heterozygous			Homo_sapiens	1	198	0.505051
12	109541874^109541875	Insertion	-	-	Yes	0		Heterozygous			Homo_sapiens	1	198	0.505051
12	109541874^109541875	Insertion	-	TT	No	2		Heterozygous			Homo_sapiens	3	198	1.51515
12	109541989	SNV	T	T	Yes	1		Heterozygous	Homo_sapiens		Homo_sapiens	1	198	0.505051	dbSNP_147	SNV	E_Freq	E_1000G	C	0.00579073	29		T				149038241
12	109541989	SNV	T	C	No	1		Heterozygous	Homo_sapiens		Homo_sapiens	1	198	0.505051	dbSNP_147	SNV	E_Freq	E_1000G	C	0.00579073	29		T				149038241
12	109542209	SNV	C	C	Yes	1		Heterozygous	Homo_sapiens		Homo_sapiens	1	198	0.505051	dbSNP_147	SNV							C				757010704
12	109542209	SNV	C	T	No	1		Heterozygous	Homo_sapiens		Homo_sapiens	1	198	0.505051	dbSNP_147	SNV							C				757010704
12	109542252	SNV	C	C	Yes	1		Heterozygous				1	198	0.505051
12	109542252	SNV	C	T	No	1		Heterozygous				1	198	0.505051
12	109542392	SNV	T	T	Yes	1		Heterozygous	Homo_sapiens		Homo_sapiens	53	198	26.7677	dbSNP_147	SNV	E_Freq	E_1000G	C	0.228235	1143	E_Hapmap	T				3219243
12	109542392	SNV	T	C	No	1		Unknown	Homo_sapiens		Homo_sapiens	57	198	28.7879	dbSNP_147	SNV	E_Freq	E_1000G	C	0.228235	1143	E_Hapmap	T				3219243
12	109542394	SNV	C	C	Yes	1		Heterozygous	Homo_sapiens		Homo_sapiens	6	198	3.0303	dbSNP_147	SNV	E_Freq	E_1000G	T	0.0121805	61		C				3219244
12	109542394	SNV	C	T	No	1		Heterozygous	Homo_sapiens		Homo_sapiens	6	198	3.0303	dbSNP_147	SNV	E_Freq	E_1000G	T	0.0121805	61		C				3219244
12	109542531	SNV	G	G	Yes	1		Heterozygous	Homo_sapiens		Homo_sapiens	16	198	8.08081	dbSNP_147	SNV	E_Freq	E_1000G	T	0.0345447	173		G				3219245
12	109542531	SNV	G	T	No	1		Unknown	Homo_sapiens		Homo_sapiens	17	198	8.58586	dbSNP_147	SNV	E_Freq	E_1000G	T	0.0345447	173		G				3219245
12	109542547	SNV	C	C	Yes	1		Heterozygous	Homo_sapiens		Homo_sapiens	6	198	3.0303	dbSNP_147	SNV	E_Freq	E_1000G	T	0.00159744	8		C				116921212
12	109542547	SNV	C	T	No	1		Heterozygous	Homo_sapiens		Homo_sapiens	6	198	3.0303	dbSNP_147	SNV	E_Freq	E_1000G	T	0.00159744	8		C				116921212
12	109542721	SNV	T	T	Yes	1		Heterozygous				1	198	0.505051
12	109542721	SNV	T	C	No	1		Heterozygous				1	198	0.505051
12	109542738	SNV	T	T	Yes	1		Heterozygous				1	198	0.505051
12	109542738	SNV	T	A	No	1		Heterozygous				1	198	0.505051
12	109542846	SNV	T	T	Yes	1		Heterozygous				1	198	0.505051
12	109542846	SNV	T	C	No	1		Heterozygous				1	198	0.505051
12	109543064	SNV	G	G	Yes	1		Heterozygous				1	198	0.505051
12	109543064	SNV	G	A	No	1		Heterozygous				1	198	0.505051
12	109543212	SNV	T	T	Yes	1		Heterozygous	Homo_sapiens		Homo_sapiens	1	198	0.505051	dbSNP_147	SNV	E_Freq	E_1000G	C	0.000599042	3		T				550043063
12	109543212	SNV	T	C	No	1		Heterozygous	Homo_sapiens		Homo_sapiens	1	198	0.505051	dbSNP_147	SNV	E_Freq	E_1000G	C	0.000599042	3		T				550043063
12	109543329	SNV	A	A	Yes	1		Heterozygous				1	198	0.505051
12	109543329	SNV	A	G	No	1		Heterozygous				1	198	0.505051
12	109543373	SNV	A	A	Yes	1		Heterozygous	Homo_sapiens		Homo_sapiens	3	198	1.51515	dbSNP_147	SNV	E_Freq	E_1000G	G	0.00439297	22	E_Hapmap	A				3219253
12	109543373	SNV	A	G	No	1		Heterozygous	Homo_sapiens		Homo_sapiens	3	198	1.51515	dbSNP_147	SNV	E_Freq	E_1000G	G	0.00439297	22	E_Hapmap	A				3219253
12	109543444	SNV	A	A	Yes	1		Heterozygous				1	198	0.505051
12	109543444	SNV	A	G	No	1		Heterozygous				1	198	0.505051
12	109543490	SNV	C	C	Yes	1		Heterozygous				4	198	2.0202
12	109543490	SNV	C	A	No	1		Heterozygous				4	198	2.0202
12	109543647	SNV	G	G	Yes	1		Heterozygous	Homo_sapiens		Homo_sapiens	1	198	0.505051	dbSNP_147	SNV	E_Freq	E_1000G	T	0.00199681	10		G				146351338
12	109543647	SNV	G	T	No	1		Heterozygous	Homo_sapiens		Homo_sapiens	1	198	0.505051	dbSNP_147	SNV	E_Freq	E_1000G	T	0.00199681	10		G				146351338
12	109543714	SNV	A	A	Yes	1		Heterozygous	Homo_sapiens		Homo_sapiens	4	198	2.0202	dbSNP_147, dbSNP_147	deletion, SNV	E_Freq, E_Freq	E_1000G, E_1000G	-, A	9.984E-4, 4.792E-3	5, 24	E_Hapmap	G, G				246078, 574661862
12	109543714	SNV	A	G	No	1		Unknown	Homo_sapiens		Homo_sapiens	197	198	99.4949	dbSNP_147	SNV	E_Freq	E_1000G	A	0.00479233	24	E_Hapmap	G				246078
12	109543927	SNV	G	G	Yes	1		Heterozygous	Homo_sapiens		Homo_sapiens	2	198	1.0101	dbSNP_147	SNV	E_Freq	E_1000G	A	0.0117812	59	E_Hapmap	G				3219256
12	109543927	SNV	G	A	No	1		Heterozygous	Homo_sapiens		Homo_sapiens	2	198	1.0101	dbSNP_147	SNV	E_Freq	E_1000G	A	0.0117812	59	E_Hapmap	G				3219256
12	109544136	SNV	C	C	Yes	1		Heterozygous				1	198	0.505051
12	109544136	SNV	C	A	No	1		Heterozygous				1	198	0.505051
12	109544273..109544274	MNV	AG	AG	Yes	2		Heterozygous				1	198	0.505051
12	109544273..109544274	MNV	AG	GA	No	2		Heterozygous				1	198	0.505051
12	109544277^109544278	Insertion	-	A	No	1		Heterozygous				1	198	0.505051
12	109544299	SNV	A	A	Yes	1		Heterozygous	Homo_sapiens		Homo_sapiens	1	198	0.505051	dbSNP_147	SNV	E_Freq	E_1000G	G	0.0439297	220	E_Hapmap	A				3219257
12	109544299	SNV	A	G	No	1		Heterozygous	Homo_sapiens		Homo_sapiens	1	198	0.505051	dbSNP_147	SNV	E_Freq	E_1000G	G	0.0439297	220	E_Hapmap	A				3219257
12	109544300^109544301	Insertion	-	-	Yes	0		Heterozygous				1	198	0.505051
12	109544300^109544301	Insertion	-	A	No	1		Heterozygous				1	198	0.505051
12	109545188	SNV	T	T	Yes	1		Heterozygous	Homo_sapiens		Homo_sapiens	1	198	0.505051	dbSNP_147	SNV	E_Freq	E_1000G	C	0.00179712	9		T				559083542
12	109545188	SNV	T	C	No	1		Heterozygous	Homo_sapiens		Homo_sapiens	1	198	0.505051	dbSNP_147	SNV	E_Freq	E_1000G	C	0.00179712	9		T				559083542
12	109545264	SNV	C	C	Yes	1		Heterozygous				1	198	0.505051
12	109545264	SNV	C	T	No	1		Heterozygous				1	198	0.505051
12	109545325	SNV	T	T	Yes	1		Heterozygous				2	198	1.0101
12	109545325	SNV	T	C	No	1		Heterozygous				2	198	1.0101
12	109545328	SNV	T	T	Yes	1		Heterozygous				1	198	0.505051
12	109545328	SNV	T	G	No	1		Heterozygous				1	198	0.505051
12	109545329	SNV	T	T	Yes	1		Heterozygous				2	198	1.0101
12	109545329	SNV	T	C	No	1		Heterozygous				2	198	1.0101
12	109545329^109545330	Insertion	-	-	Yes	0		Heterozygous				1	198	0.505051
12	109545329^109545330	Insertion	-	TC	No	2		Heterozygous				1	198	0.505051
12	109545330	SNV	T	T	Yes	1		Heterozygous				5	198	2.52525
12	109545330	SNV	T	C	No	1		Heterozygous				5	198	2.52525
12	109545330..109545331	MNV	TT	TT	Yes	2		Heterozygous				3	198	1.51515
12	109545330..109545331	MNV	TT	CC	No	2		Heterozygous				3	198	1.51515
12	109545331	SNV	T	T	Yes	1		Heterozygous				13	198	6.56566
12	109545331	SNV	T	C	No	1		Heterozygous				12	198	6.06061
12	109545331..109545332	MNV	TT	TT	Yes	2		Heterozygous				6	198	3.0303
12	109545331..109545332	MNV	TT	CC	No	2		Heterozygous				5	198	2.52525
12	109545331^109545332	Insertion	-	CTT	No	3		Heterozygous				1	198	0.505051
12	109545332	SNV	T	T	Yes	1		Heterozygous				9	198	4.54545
12	109545332	SNV	T	C	No	1		Heterozygous				7	198	3.53535
12	109545333	SNV	T	T	Yes	1		Heterozygous				5	198	2.52525
12	109545333	SNV	T	C	No	1		Heterozygous				7	198	3.53535
12	109545333..109545334	MNV	TT	TT	Yes	2		Heterozygous				1	198	0.505051
12	109545333..109545334	MNV	TT	CC	No	2		Heterozygous				2	198	1.0101
12	109545334	SNV	T	T	Yes	1		Heterozygous				4	198	2.0202
12	109545334	SNV	T	C	No	1		Heterozygous				5	198	2.52525
12	109545335	SNV	T	T	Yes	1		Heterozygous				11	198	5.55556
12	109545335	SNV	T	C	No	1		Heterozygous				10	198	5.05051
12	109545336	SNV	T	T	Yes	1		Heterozygous				7	198	3.53535
12	109545336	SNV	T	C	No	1		Heterozygous				7	198	3.53535
12	109545337	SNV	T	T	Yes	1		Heterozygous				2	198	1.0101
12	109545337	SNV	T	C	No	1		Heterozygous				2	198	1.0101
12	109545338	SNV	T	T	Yes	1		Heterozygous				6	198	3.0303
12	109545338	SNV	T	C	No	1		Heterozygous				6	198	3.0303
12	109545339	SNV	T	T	Yes	1		Heterozygous				8	198	4.0404
12	109545339	SNV	T	C	No	1		Heterozygous				8	198	4.0404
12	109545340	SNV	T	T	Yes	1		Heterozygous				23	198	11.6162
12	109545340	SNV	T	C	No	1		Heterozygous				23	198	11.6162
12	109545341	SNV	T	T	Yes	1		Heterozygous				14	198	7.07071
12	109545341	SNV	T	C	No	1		Heterozygous				14	198	7.07071
12	109545342	SNV	T	T	Yes	1		Heterozygous				9	198	4.54545
12	109545342	SNV	T	C	No	1		Heterozygous				9	198	4.54545
12	109545343	SNV	T	T	Yes	1		Heterozygous	Homo_sapiens		Homo_sapiens	2	198	1.0101	dbSNP_147	SNV							T				79457551
12	109545343	SNV	T	C	No	1		Heterozygous	Homo_sapiens		Homo_sapiens	2	198	1.0101	dbSNP_147	SNV							T				79457551
12	109545347..109545348	MNV	TC	TC	Yes	2		Heterozygous				5	198	2.52525
12	109545347..109545348	MNV	TC	CT	No	2		Heterozygous				3	198	1.51515
12	109545348	SNV	C	C	Yes	1		Heterozygous				10	198	5.05051
12	109545348	SNV	C	T	No	1		Heterozygous				10	198	5.05051
12	109545348..109545349	MNV	CT	TC	No	2		Heterozygous				1	198	0.505051
12	109545351	SNV	A	A	Yes	1		Heterozygous				1	198	0.505051
12	109545351	SNV	A	G	No	1		Heterozygous				1	198	0.505051
12	109545352	SNV	G	G	Yes	1		Heterozygous	Homo_sapiens		Homo_sapiens	1	198	0.505051	dbSNP_147	SNV	E_Freq	E_1000G	A	0.000798722	4		G				140649386
12	109545352	SNV	G	A	No	1		Heterozygous	Homo_sapiens		Homo_sapiens	1	198	0.505051	dbSNP_147	SNV	E_Freq	E_1000G	A	0.000798722	4		G				140649386
12	109545378	SNV	T	T	Yes	1		Heterozygous				1	198	0.505051
12	109545378	SNV	T	A	No	1		Heterozygous				1	198	0.505051
12	109545387	SNV	A	A	Yes	1		Heterozygous				1	198	0.505051
12	109545387	SNV	A	G	No	1		Heterozygous				1	198	0.505051
12	109545435	SNV	A	A	Yes	1		Heterozygous				1	198	0.505051
12	109545435	SNV	A	C	No	1		Heterozygous				1	198	0.505051
12	109545446	SNV	T	T	Yes	1		Heterozygous				1	198	0.505051
12	109545446	SNV	T	C	No	1		Heterozygous				1	198	0.505051
12	109545621	SNV	C	C	Yes	1		Heterozygous				1	198	0.505051
12	109545621	SNV	C	T	No	1		Heterozygous				1	198	0.505051
12	109545798	SNV	T	T	Yes	1		Heterozygous				2	198	1.0101
12	109545798	Deletion	T	-	No	1		Heterozygous				2	198	1.0101
12	109545805	SNV	A	A	Yes	1		Heterozygous	Homo_sapiens		Homo_sapiens	2	198	1.0101	dbSNP_147	SNV	E_Freq	E_1000G	G	0.00119808	6		A				192807474
12	109545805	SNV	A	T	No	1		Heterozygous			Homo_sapiens	2	198	1.0101
12	109545813	SNV	T	T	Yes	1		Heterozygous				5	198	2.52525
12	109545813	SNV	T	A	No	1		Heterozygous				1	198	0.505051
12	109545813..109545814	MNV	TA	TA	Yes	2		Heterozygous		Homo_sapiens	Homo_sapiens	4	198	2.0202
12	109545813..109545814	Deletion	TA	-	No	2		Heterozygous			Homo_sapiens	2	198	1.0101
12	109545819	SNV	A	A	Yes	1		Heterozygous				15	198	7.57576
12	109545819	Deletion	A	-	No	1		Heterozygous				1	198	0.505051
12	109545819	SNV	A	T	No	1		Heterozygous				12	198	6.06061
12	109545819..109545820	MNV	AT	TA	No	2		Heterozygous				4	198	2.0202
12	109545819..109545820	MNV	AT	AT	Yes	2		Heterozygous				7	198	3.53535
12	109545820^109545821	Insertion	-	-	Yes	0		Heterozygous				15	198	7.57576
12	109545820^109545821	Insertion	-	TA	No	2		Heterozygous				15	198	7.57576
12	109545820^109545821	Insertion	-	TAA	No	3		Heterozygous				3	198	1.51515
12	109545821	SNV	G	G	Yes	1		Heterozygous				2	198	1.0101
12	109545821	SNV	G	T	No	1		Heterozygous				1	198	0.505051
12	109545821	Deletion	G	-	No	1		Heterozygous				1	198	0.505051
12	109545825	SNV	T	T	Yes	1		Heterozygous				1	198	0.505051
12	109545825	SNV	T	A	No	1		Heterozygous				1	198	0.505051
12	109545854	SNV	T	T	Yes	1		Heterozygous				1	198	0.505051
12	109545854	SNV	T	C	No	1		Heterozygous				1	198	0.505051
12	109545865	SNV	T	T	Yes	1		Heterozygous				3	198	1.51515
12	109545865	SNV	T	G	No	1		Heterozygous				3	198	1.51515
12	109545899^109545900	Insertion	-	-	Yes	0		Heterozygous				1	198	0.505051
12	109545899^109545900	Insertion	-	G	No	1		Heterozygous				1	198	0.505051
12	109545902^109545903	Insertion	-	-	Yes	0		Heterozygous				2	198	1.0101
12	109545902^109545903	Insertion	-	T	No	1		Heterozygous				2	198	1.0101
12	109545911	SNV	G	G	Yes	1		Heterozygous				2	198	1.0101
12	109545911	SNV	G	T	No	1		Heterozygous				2	198	1.0101
12	109545913	SNV	T	T	Yes	1		Heterozygous				3	198	1.51515
12	109545913	SNV	T	G	No	1		Heterozygous				3	198	1.51515
12	109545951	SNV	A	A	Yes	1		Heterozygous	Homo_sapiens		Homo_sapiens	8	198	4.0404	dbSNP_147	SNV	E_Freq	E_1000G	G	0.0459265	230	E_Hapmap	A				2430678
12	109545951	SNV	A	G	No	1		Heterozygous	Homo_sapiens		Homo_sapiens	8	198	4.0404	dbSNP_147	SNV	E_Freq	E_1000G	G	0.0459265	230	E_Hapmap	A				2430678
12	109545996	SNV	C	C	Yes	1		Heterozygous	Homo_sapiens		Homo_sapiens	1	198	0.505051	dbSNP_147	SNV	E_Freq	E_1000G	T	0.00379393	19		C				79129796
12	109545996	SNV	C	T	No	1		Heterozygous	Homo_sapiens		Homo_sapiens	1	198	0.505051	dbSNP_147	SNV	E_Freq	E_1000G	T	0.00379393	19		C				79129796
12	109546055	SNV	T	T	Yes	1		Heterozygous	Homo_sapiens		Homo_sapiens	1	198	0.505051	dbSNP_147	SNV	E_Freq	E_1000G	G	0.000199681	1		T				541647876
12	109546055	SNV	T	C	No	1		Heterozygous			Homo_sapiens	1	198	0.505051
12	109546072	SNV	T	T	Yes	1		Heterozygous				1	198	0.505051
12	109546072	SNV	T	A	No	1		Heterozygous				1	198	0.505051
12	109546108	SNV	A	A	Yes	1		Heterozygous				1	198	0.505051
12	109546108	SNV	A	G	No	1		Heterozygous				1	198	0.505051
12	109546114	SNV	C	C	Yes	1		Heterozygous	Homo_sapiens		Homo_sapiens	8	198	4.0404	dbSNP_147	SNV	E_Freq	E_1000G	T	0.0401358	201	E_Hapmap	C				2515913
12	109546114	SNV	C	T	No	1		Heterozygous	Homo_sapiens		Homo_sapiens	8	198	4.0404	dbSNP_147	SNV	E_Freq	E_1000G	T	0.0401358	201	E_Hapmap	C				2515913
12	109546118	SNV	C	C	Yes	1		Heterozygous				1	198	0.505051
12	109546118	SNV	C	T	No	1		Heterozygous				1	198	0.505051
12	109546132^109546133	Insertion	-	-	Yes	0		Heterozygous				1	198	0.505051
12	109546132^109546133	Insertion	-	T	No	1		Heterozygous				3	198	1.51515
12	109546256	SNV	A	A	Yes	1		Heterozygous	Homo_sapiens		Homo_sapiens	1	198	0.505051	dbSNP_147	SNV	E_Freq	E_1000G	G	0.0117812	59		A				3219262
12	109546256	SNV	A	G	No	1		Heterozygous	Homo_sapiens		Homo_sapiens	1	198	0.505051	dbSNP_147	SNV	E_Freq	E_1000G	G	0.0117812	59		A				3219262
12	109546271..109546273	MNV	CTA	CTA	Yes	3		Heterozygous				1	198	0.505051
12	109546271..109546273	MNV	CTA	ACT	No	3		Heterozygous				1	198	0.505051
12	109546659	SNV	A	A	Yes	1		Heterozygous	Homo_sapiens		Homo_sapiens	4	198	2.0202	dbSNP_147	SNV	E_Freq	E_1000G	G	0.00299521	15		A				148650726
12	109546659	SNV	A	G	No	1		Heterozygous	Homo_sapiens		Homo_sapiens	4	198	2.0202	dbSNP_147	SNV	E_Freq	E_1000G	G	0.00299521	15		A				148650726
12	109546854	SNV	T	T	Yes	1		Heterozygous				1	198	0.505051
12	109546854	SNV	T	A	No	1		Heterozygous				1	198	0.505051
12	109546886	SNV	T	T	Yes	1		Heterozygous	Homo_sapiens		Homo_sapiens	57	198	28.7879	dbSNP_147	SNV	E_Freq	E_1000G	G	0.142971	716	E_Hapmap	T				2268406
12	109546886	SNV	T	G	No	1		Unknown	Homo_sapiens		Homo_sapiens	61	198	30.8081	dbSNP_147	SNV	E_Freq	E_1000G	G	0.142971	716	E_Hapmap	T				2268406
12	109547060	SNV	A	A	Yes	1		Heterozygous	Homo_sapiens		Homo_sapiens	90	198	45.4545	dbSNP_147	SNV	E_Freq	E_1000G	A	0.383586	1921	E_Hapmap	G			E_Cited	246079
12	109547060	SNV	A	G	No	1		Unknown	Homo_sapiens		Homo_sapiens	119	198	60.101	dbSNP_147	SNV	E_Freq	E_1000G	A	0.383586	1921	E_Hapmap	G			E_Cited	246079
12	109547284	SNV	T	T	Yes	1		Heterozygous				1	198	0.505051
12	109547284	SNV	T	G	No	1		Heterozygous				1	198	0.505051
12	109547285	SNV	G	G	Yes	1		Heterozygous	Homo_sapiens		Homo_sapiens	3	198	1.51515	dbSNP_147, dbSNP_147	deletion, SNV	E_Freq	E_1000G					G, G				200577642, 77228664
12	109547285	SNV	G	T	No	1		Heterozygous			Homo_sapiens	3	198	1.51515
12	109547288	SNV	G	G	Yes	1		Heterozygous	Homo_sapiens		Homo_sapiens	12	198	6.06061	dbSNP_147	SNV	E_Freq	E_1000G					G				246080
12	109547288	SNV	G	A	No	1		Unknown	Homo_sapiens		Homo_sapiens	14	198	7.07071	dbSNP_147	SNV	E_Freq	E_1000G					G				246080
12	109547288..109547289	Deletion	GA	-	No	2		Heterozygous			Homo_sapiens	1	198	0.505051
12	109547289	SNV	A	A	Yes	1		Heterozygous	Homo_sapiens		Homo_sapiens	1	198	0.505051	dbSNP_147	SNV	E_Freq	E_1000G	G	0.00479233	24		A				3219271
12	109547289	SNV	A	G	No	1		Heterozygous	Homo_sapiens		Homo_sapiens	1	198	0.505051	dbSNP_147	SNV	E_Freq	E_1000G	G	0.00479233	24		A				3219271
12	109547303	SNV	T	T	Yes	1		Heterozygous				3	198	1.51515
12	109547303	SNV	T	C	No	1		Heterozygous				1	198	0.505051
12	109547303..109547304	MNV	TC	TC	Yes	2		Heterozygous				2	198	1.0101
12	109547303..109547304	Deletion	TC	-	No	2		Heterozygous				1	198	0.505051
12	109547303..109547304	MNV	TC	AT	No	2		Heterozygous				1	198	0.505051
12	109547304	SNV	C	C	Yes	1		Heterozygous				3	198	1.51515
12	109547304	Deletion	C	-	No	1		Heterozygous				1	198	0.505051
12	109547305	SNV	C	C	Yes	1		Heterozygous				1	198	0.505051
12	109547305	SNV	C	G	No	1		Heterozygous				1	198	0.505051
12	109547316	SNV	T	T	Yes	1		Heterozygous				4	198	2.0202
12	109547316	SNV	T	C	No	1		Heterozygous				4	198	2.0202
12	109547322	SNV	T	T	Yes	1		Heterozygous				3	198	1.51515
12	109547322	SNV	T	C	No	1		Heterozygous				3	198	1.51515
12	109547330	SNV	T	T	Yes	1		Heterozygous				1	198	0.505051
12	109547330	SNV	T	C	No	1		Heterozygous				1	198	0.505051
12	109547364	SNV	C	C	Yes	1		Heterozygous				1	198	0.505051
12	109547364	SNV	C	T	No	1		Heterozygous				1	198	0.505051
12	109547368	SNV	T	T	Yes	1		Heterozygous				1	198	0.505051
12	109547368	SNV	T	C	No	1		Heterozygous				1	198	0.505051
12	109547417	SNV	A	A	Yes	1		Heterozygous				1	198	0.505051
12	109547417	SNV	A	T	No	1		Heterozygous				1	198	0.505051
12	109547464	SNV	T	T	Yes	1		Heterozygous				1	198	0.505051
12	109547464	SNV	T	C	No	1		Heterozygous				1	198	0.505051
12	109547475	SNV	C	C	Yes	1		Heterozygous				2	198	1.0101
12	109547475	Deletion	C	-	No	1		Heterozygous				2	198	1.0101
12	109547479	SNV	T	T	Yes	1		Heterozygous				1	198	0.505051
12	109547479	SNV	T	C	No	1		Heterozygous				1	198	0.505051
12	109547560..109547561	MNV	CT	CT	Yes	2		Heterozygous				2	198	1.0101
12	109547560..109547561	Deletion	CT	-	No	2		Heterozygous				2	198	1.0101
12	109547568..109547569	MNV	CA	CA	Yes	2		Heterozygous		Homo_sapiens	Homo_sapiens	2	198	1.0101
12	109547568..109547569	MNV	CA	AC	No	2		Heterozygous			Homo_sapiens	2	198	1.0101
12	109547573	SNV	A	A	Yes	1		Heterozygous				3	198	1.51515
12	109547573	SNV	A	C	No	1		Heterozygous				3	198	1.51515
12	109547574	SNV	A	A	Yes	1		Heterozygous				2	198	1.0101
12	109547574	SNV	A	C	No	1		Heterozygous				2	198	1.0101
12	109547612	SNV	A	A	Yes	1		Heterozygous	Homo_sapiens		Homo_sapiens	1	198	0.505051	dbSNP_147	SNV	E_Freq	E_1000G	G	0.000599042	3		A	E_ExAC			3219272
12	109547612	SNV	A	G	No	1		Heterozygous	Homo_sapiens		Homo_sapiens	1	198	0.505051	dbSNP_147	SNV	E_Freq	E_1000G	G	0.000599042	3		A	E_ExAC			3219272
12	109547644	SNV	A	A	Yes	1		Heterozygous	Homo_sapiens		Homo_sapiens	1	198	0.505051	dbSNP_147	SNV							A	E_ExAC	E_ESP		147460908
12	109547644	SNV	A	G	No	1		Heterozygous	Homo_sapiens		Homo_sapiens	1	198	0.505051	dbSNP_147	SNV							A	E_ExAC	E_ESP		147460908
12	109548162	SNV	T	T	Yes	1		Heterozygous				1	198	0.505051
12	109548162	SNV	T	C	No	1		Heterozygous				1	198	0.505051
12	109548164	SNV	G	G	Yes	1		Heterozygous				1	198	0.505051
12	109548164	SNV	G	T	No	1		Heterozygous				1	198	0.505051
12	109548281	SNV	T	T	Yes	1		Heterozygous				1	198	0.505051
12	109548281	SNV	T	G	No	1		Heterozygous				1	198	0.505051
12	109548473	SNV	T	T	Yes	1		Heterozygous	Homo_sapiens		Homo_sapiens	5	198	2.52525	dbSNP_147	SNV							T				762462658
12	109548473	SNV	T	C	No	1		Heterozygous	Homo_sapiens		Homo_sapiens	5	198	2.52525	dbSNP_147	SNV							T				762462658
12	109548483	SNV	G	G	Yes	1		Heterozygous				1	198	0.505051
12	109548483	SNV	G	T	No	1		Heterozygous				1	198	0.505051
12	109548542	SNV	C	C	Yes	1		Heterozygous				1	198	0.505051
12	109548542	SNV	C	T	No	1		Heterozygous				1	198	0.505051
12	109548555	SNV	T	T	Yes	1		Heterozygous				1	198	0.505051
12	109548555	Deletion	T	-	No	1		Heterozygous				1	198	0.505051
12	109548571^109548572	Insertion	-	-	Yes	0		Heterozygous				23	198	11.6162
12	109548571^109548572	Insertion	-	T	No	1		Heterozygous				23	198	11.6162
12	109548599	SNV	A	A	Yes	1		Heterozygous				1	198	0.505051
12	109548599	SNV	A	G	No	1		Heterozygous				1	198	0.505051
12	109548635	SNV	T	T	Yes	1		Heterozygous				1	198	0.505051
12	109548635	SNV	T	A	No	1		Heterozygous				1	198	0.505051
12	109548637	SNV	C	C	Yes	1		Heterozygous				1	198	0.505051
12	109548637	SNV	C	A	No	1		Heterozygous				1	198	0.505051
12	109548654..109548655	MNV	AT	AT	Yes	2		Heterozygous		Homo_sapiens	Homo_sapiens	1	198	0.505051
12	109548654..109548655	Deletion	AT	-	No	2		Heterozygous			Homo_sapiens	1	198	0.505051
12	109548655	Deletion	T	-	No	1		Heterozygous			Homo_sapiens	3	198	1.51515
12	109548655^109548656	Insertion	-	A	No	1		Heterozygous				3	198	1.51515
12	109548655^109548656	Insertion	-	-	Yes	0		Heterozygous				4	198	2.0202
12	109548655^109548656	Insertion	-	AT	No	2		Heterozygous				4	198	2.0202
12	109548742	SNV	A	A	Yes	1		Heterozygous				1	198	0.505051
12	109548742	Deletion	A	-	No	1		Heterozygous				1	198	0.505051
12	109548745	SNV	C	C	Yes	1		Heterozygous				1	198	0.505051
12	109548745	SNV	C	G	No	1		Heterozygous				1	198	0.505051
15	75637706	SNV	C	C	Yes	1		Heterozygous				1	198	0.505051
15	75637706	SNV	C	T	No	1		Heterozygous				1	198	0.505051
15	75637719	SNV	G	G	Yes	1		Heterozygous				1	198	0.505051
15	75637719	SNV	G	A	No	1		Heterozygous				1	198	0.505051
15	75637723	SNV	G	G	Yes	1		Heterozygous	Homo_sapiens		Homo_sapiens	1	198	0.505051	dbSNP_147	SNV	E_Freq	E_1000G	A	0.000199681	1		G				532304395
15	75637723	SNV	G	A	No	1		Heterozygous	Homo_sapiens		Homo_sapiens	1	198	0.505051	dbSNP_147	SNV	E_Freq	E_1000G	A	0.000199681	1		G				532304395
15	75637728	SNV	A	A	Yes	1		Heterozygous				3	198	1.51515
15	75637728	SNV	A	G	No	1		Heterozygous				2	198	1.0101
15	75637728	SNV	A	T	No	1		Heterozygous				1	198	0.505051
15	75637731..75637732	MNV	CA	CA	Yes	2		Heterozygous				1	198	0.505051
15	75637731..75637732	MNV	CA	TG	No	2		Heterozygous				1	198	0.505051
15	75637732	SNV	A	A	Yes	1		Heterozygous				3	198	1.51515
15	75637732	SNV	A	G	No	1		Heterozygous				3	198	1.51515
15	75637739	SNV	C	C	Yes	1		Heterozygous				1	198	0.505051
15	75637739	SNV	C	T	No	1		Heterozygous				1	198	0.505051
15	75637754	SNV	T	T	Yes	1		Heterozygous				4	198	2.0202
15	75637754	SNV	T	C	No	1		Heterozygous				4	198	2.0202
15	75637754..75637755	MNV	TG	TG	Yes	2		Heterozygous				3	198	1.51515
15	75637754..75637755	MNV	TG	CA	No	2		Heterozygous				3	198	1.51515
15	75637761	SNV	A	A	Yes	1		Heterozygous				2	198	1.0101
15	75637761	SNV	A	G	No	1		Heterozygous				2	198	1.0101
15	75637826	SNV	A	A	Yes	1		Heterozygous	Homo_sapiens		Homo_sapiens	1	198	0.505051	dbSNP_147	SNV							A				747372274
15	75637826	SNV	A	G	No	1		Heterozygous	Homo_sapiens		Homo_sapiens	1	198	0.505051	dbSNP_147	SNV							A				747372274
15	75637874	SNV	T	T	Yes	1		Heterozygous				1	198	0.505051
15	75637874	SNV	T	G	No	1		Heterozygous				1	198	0.505051
15	75637913	SNV	T	T	Yes	1		Heterozygous				1	198	0.505051
15	75637913	SNV	T	C	No	1		Heterozygous				1	198	0.505051
15	75637931	SNV	T	G	No	1		Homozygous				2	198	1.0101
15	75637934..75637935	MNV	GT	CA	No	2		Homozygous				2	198	1.0101
15	75637959	SNV	A	A	Yes	1		Heterozygous				1	198	0.505051
15	75637959	SNV	A	G	No	1		Heterozygous				1	198	0.505051
15	75637960^75637961	Insertion	-	-	Yes	0		Heterozygous				1	198	0.505051
15	75637960^75637961	Insertion	-	A	No	1		Heterozygous				1	198	0.505051
15	75637965^75637966	Insertion	-	-	Yes	0		Heterozygous				1	198	0.505051
15	75637965^75637966	Insertion	-	A	No	1		Heterozygous				1	198	0.505051
15	75637975^75637976	Insertion	-	-	Yes	0		Heterozygous				1	198	0.505051
15	75637975^75637976	Insertion	-	A	No	1		Heterozygous				1	198	0.505051
15	75638077	SNV	T	T	Yes	1		Heterozygous	Homo_sapiens		Homo_sapiens	2	198	1.0101	dbSNP_147	SNV	E_Freq	E_1000G	G	0.023762	119		T				80316063
15	75638077	SNV	T	G	No	1		Heterozygous	Homo_sapiens		Homo_sapiens	2	198	1.0101	dbSNP_147	SNV	E_Freq	E_1000G	G	0.023762	119		T				80316063
15	75638154	SNV	C	C	Yes	1		Heterozygous	Homo_sapiens		Homo_sapiens	1	198	0.505051	dbSNP_147	SNV	E_Freq	E_1000G	T	0.00179712	9		C				113002501
15	75638154	SNV	C	T	No	1		Heterozygous	Homo_sapiens		Homo_sapiens	1	198	0.505051	dbSNP_147	SNV	E_Freq	E_1000G	T	0.00179712	9		C				113002501
15	75638325..75638326	MNV	CC	CC	Yes	2		Heterozygous				1	198	0.505051
15	75638325..75638326	Deletion	CC	-	No	2		Heterozygous				1	198	0.505051
15	75638481	SNV	C	C	Yes	1		Heterozygous				1	198	0.505051
15	75638481	SNV	C	G	No	1		Heterozygous				1	198	0.505051
15	75638552..75638553	MNV	TA	TA	Yes	2		Heterozygous		Homo_sapiens	Homo_sapiens	9	198	4.54545
15	75638552..75638553	Deletion	TA	-	No	2		Heterozygous			Homo_sapiens	9	198	4.54545
15	75638570	SNV	G	A	No	1		Homozygous				1	198	0.505051
15	75639219	SNV	G	G	Yes	1		Heterozygous	Homo_sapiens		Homo_sapiens	2	198	1.0101	dbSNP_147	SNV	E_Freq	E_1000G	A	0.0147764	74		G				5745902
15	75639219	SNV	G	A	No	1		Heterozygous	Homo_sapiens		Homo_sapiens	2	198	1.0101	dbSNP_147	SNV	E_Freq	E_1000G	A	0.0147764	74		G				5745902
15	75639700..75639701	MNV	TG	TG	Yes	2		Heterozygous		Homo_sapiens	Homo_sapiens	1	198	0.505051
15	75639700..75639701	MNV	TG	CT	No	2		Heterozygous			Homo_sapiens	1	198	0.505051
15	75639733	SNV	G	G	Yes	1		Heterozygous				2	198	1.0101
15	75639733	SNV	G	C	No	1		Heterozygous				2	198	1.0101
15	75640012^75640013	Insertion	-	-	Yes	0		Heterozygous				1	198	0.505051
15	75640012^75640013	Insertion	-	A	No	1		Heterozygous				1	198	0.505051
15	75640013	SNV	G	G	Yes	1		Heterozygous				1	198	0.505051
15	75640013	SNV	G	A	No	1		Heterozygous				1	198	0.505051
15	75640035	SNV	G	G	Yes	1		Heterozygous	Homo_sapiens		Homo_sapiens	1	198	0.505051	dbSNP_147	SNV	E_Freq	E_1000G	T	0.000399361	2		G				574971437
15	75640035	SNV	G	T	No	1		Heterozygous	Homo_sapiens		Homo_sapiens	1	198	0.505051	dbSNP_147	SNV	E_Freq	E_1000G	T	0.000399361	2		G				574971437
15	75640106	SNV	A	A	Yes	1		Heterozygous				1	198	0.505051
15	75640106	SNV	A	G	No	1		Heterozygous				1	198	0.505051
15	75640129	SNV	G	G	Yes	1		Heterozygous	Homo_sapiens		Homo_sapiens	4	198	2.0202	dbSNP_147	SNV	E_Freq	E_1000G	A	0.00499201	25		G	E_ExAC			146498035
15	75640129	SNV	G	A	No	1		Heterozygous	Homo_sapiens		Homo_sapiens	4	198	2.0202	dbSNP_147	SNV	E_Freq	E_1000G	A	0.00499201	25		G	E_ExAC			146498035
15	75640681	SNV	C	C	Yes	1		Heterozygous				1	198	0.505051
15	75640681	SNV	C	T	No	1		Heterozygous				1	198	0.505051
15	75640712..75640725	MNV	GGGAGGGGGGCGCA	GGGAGGGGGGCGCA	Yes	14		Heterozygous		Homo_sapiens	Homo_sapiens	1	198	0.505051
15	75640712..75640725	Deletion	GGGAGGGGGGCGCA	-	No	14		Heterozygous			Homo_sapiens	1	198	0.505051
15	75640781	SNV	A	A	Yes	1		Heterozygous				1	198	0.505051
15	75640781	SNV	A	G	No	1		Heterozygous				1	198	0.505051
15	75640805	SNV	G	G	Yes	1		Heterozygous				1	198	0.505051
15	75640805	SNV	G	A	No	1		Heterozygous				1	198	0.505051
15	75640834	SNV	C	C	Yes	1		Heterozygous	Homo_sapiens		Homo_sapiens	7	198	3.53535	dbSNP_147	SNV	E_Freq	E_1000G	T	0.00299521	15		C				138769036
15	75640834	SNV	C	T	No	1		Heterozygous	Homo_sapiens		Homo_sapiens	7	198	3.53535	dbSNP_147	SNV	E_Freq	E_1000G	T	0.00299521	15		C				138769036
15	75640953	SNV	C	C	Yes	1		Heterozygous				1	198	0.505051
15	75640953	SNV	C	G	No	1		Heterozygous				1	198	0.505051
15	75641315^75641316	Insertion	-	-	Yes	0		Heterozygous			Homo_sapiens	2	198	1.0101
15	75641315^75641316	Insertion	-	GGCA	No	4		Heterozygous			Homo_sapiens	2	198	1.0101
15	75641571	SNV	C	C	Yes	1		Heterozygous	Homo_sapiens		Homo_sapiens	1	198	0.505051	dbSNP_147	SNV							C	E_ExAC			774784149
15	75641571	SNV	C	T	No	1		Heterozygous	Homo_sapiens		Homo_sapiens	1	198	0.505051	dbSNP_147	SNV							C	E_ExAC			774784149
15	75641582	SNV	A	A	Yes	1		Heterozygous	Homo_sapiens		Homo_sapiens	1	198	0.505051	dbSNP_147	SNV							A	E_ExAC	E_ESP		148191833
15	75641582	SNV	A	G	No	1		Heterozygous	Homo_sapiens		Homo_sapiens	1	198	0.505051	dbSNP_147	SNV							A	E_ExAC	E_ESP		148191833
15	75641682	SNV	T	T	Yes	1		Heterozygous	Homo_sapiens		Homo_sapiens	3	198	1.51515	dbSNP_147	sequence_alteration, SNV	E_Freq	E_1000G	C	0.00279553	14	E_Hapmap	T, T	E_ExAC	E_ESP	E_Cited	5745908			E_Phenotype_or_Disease		HGMD-PUBLIC_20162			CS088022
15	75641682	SNV	T	C	No	1		Heterozygous	Homo_sapiens		Homo_sapiens	3	198	1.51515	dbSNP_147	SNV	E_Freq	E_1000G	C	0.00279553	14	E_Hapmap	T	E_ExAC	E_ESP	E_Cited	5745908
15	75641987	SNV	T	T	Yes	1		Heterozygous				1	198	0.505051
15	75641987	SNV	T	A	No	1		Heterozygous				1	198	0.505051
15	75642005	Deletion	A	-	No	1		Heterozygous				3	198	1.51515
15	75642005	SNV	A	A	Yes	1		Heterozygous				4	198	2.0202
15	75642005	SNV	A	T	No	1		Heterozygous				7	198	3.53535
15	75642070	SNV	G	G	Yes	1		Heterozygous				1	198	0.505051
15	75642070	SNV	G	A	No	1		Heterozygous				1	198	0.505051
15	75642085	SNV	G	G	Yes	1		Heterozygous				1	198	0.505051
15	75642085	SNV	G	C	No	1		Heterozygous				1	198	0.505051
15	75642088	SNV	G	G	Yes	1		Heterozygous				1	198	0.505051
15	75642088	SNV	G	A	No	1		Heterozygous				1	198	0.505051
15	75642134^75642135	Insertion	-	-	Yes	0		Heterozygous				1	198	0.505051
15	75642134^75642135	Insertion	-	G	No	1		Heterozygous				1	198	0.505051
15	75642143	SNV	C	C	Yes	1		Heterozygous	Homo_sapiens		Homo_sapiens	1	198	0.505051	dbSNP_147	SNV	E_Freq	E_1000G	T	0.0227636	114		C				5745910
15	75642143	SNV	C	T	No	1		Heterozygous	Homo_sapiens		Homo_sapiens	1	198	0.505051	dbSNP_147	SNV	E_Freq	E_1000G	T	0.0227636	114		C				5745910
15	75642446	SNV	C	C	Yes	1		Heterozygous	Homo_sapiens		Homo_sapiens	1	198	0.505051	dbSNP_147	SNV	E_Freq	E_1000G	G	0.000199681	1	E_Hapmap	C				5745912
15	75642446	SNV	C	G	No	1		Heterozygous	Homo_sapiens		Homo_sapiens	1	198	0.505051	dbSNP_147	SNV	E_Freq	E_1000G	G	0.000199681	1	E_Hapmap	C				5745912
15	75642559	SNV	C	C	Yes	1		Heterozygous	Homo_sapiens		Homo_sapiens	1	198	0.505051	dbSNP_147	SNV							C				868617517
15	75642559	SNV	C	T	No	1		Heterozygous	Homo_sapiens		Homo_sapiens	1	198	0.505051	dbSNP_147	SNV							C				868617517
15	75642571..75642572	Deletion	AA	A	No	1		Heterozygous				7	198	3.53535
15	75642571..75642572	MNV	AA	AA	Yes	2		Heterozygous				15	198	7.57576
15	75642571..75642572	Deletion	AA	-	No	2		Heterozygous				14	198	7.07071
15	75642795	SNV	T	T	Yes	1		Heterozygous				1	198	0.505051
15	75642795	SNV	T	C	No	1		Heterozygous				1	198	0.505051
15	75642888	SNV	C	C	Yes	1		Heterozygous	Homo_sapiens		Homo_sapiens	1	198	0.505051	dbSNP_147	SNV	E_Freq	E_1000G	T	0.00199681	10	E_Hapmap	C				5745914
15	75642888	SNV	C	T	No	1		Heterozygous	Homo_sapiens		Homo_sapiens	1	198	0.505051	dbSNP_147	SNV	E_Freq	E_1000G	T	0.00199681	10	E_Hapmap	C				5745914
15	75643064	SNV	T	T	Yes	1		Heterozygous				1	198	0.505051
15	75643064	SNV	T	G	No	1		Heterozygous				1	198	0.505051
15	75643248^75643249	Insertion	-	-	Yes	0		Heterozygous				1	198	0.505051
15	75643248^75643249	Insertion	-	T	No	1		Heterozygous				1	198	0.505051
15	75643443	SNV	A	A	Yes	1		Heterozygous	Homo_sapiens		Homo_sapiens	2	198	1.0101	dbSNP_147	SNV	E_Freq	E_1000G	C	0.00259585	13		A				80042743
15	75643443	SNV	A	C	No	1		Heterozygous	Homo_sapiens		Homo_sapiens	2	198	1.0101	dbSNP_147	SNV	E_Freq	E_1000G	C	0.00259585	13		A				80042743
15	75643627	SNV	T	T	Yes	1		Heterozygous				2	198	1.0101
15	75643627	SNV	T	G	No	1		Heterozygous				2	198	1.0101
15	75643628	SNV	T	T	Yes	1		Heterozygous				2	198	1.0101
15	75643628	SNV	T	G	No	1		Heterozygous				2	198	1.0101
15	75643694	SNV	G	G	Yes	1		Heterozygous	Homo_sapiens		Homo_sapiens	2	198	1.0101	dbSNP_147	SNV							G	E_ExAC			760526659
15	75643694	SNV	G	A	No	1		Heterozygous	Homo_sapiens		Homo_sapiens	2	198	1.0101	dbSNP_147	SNV							G	E_ExAC			760526659
15	75643714	SNV	T	T	Yes	1		Heterozygous	Homo_sapiens		Homo_sapiens	41	198	20.7071	dbSNP_147	SNV	E_Freq	E_1000G	C	0.0974441	488		T				11634109
15	75643714	SNV	T	C	No	1		Unknown	Homo_sapiens		Homo_sapiens	42	198	21.2121	dbSNP_147	SNV	E_Freq	E_1000G	C	0.0974441	488		T				11634109
15	75643719	SNV	T	T	Yes	1		Heterozygous				1	198	0.505051
15	75643719	SNV	T	C	No	1		Heterozygous				1	198	0.505051
15	75643759	SNV	G	G	Yes	1		Heterozygous	Homo_sapiens		Homo_sapiens	105	198	53.0303	dbSNP_147	SNV	E_Freq	E_1000G	T	0.466254	2335	E_Hapmap	G			E_Cited	7182283
15	75643759	SNV	G	T	No	1		Unknown	Homo_sapiens		Homo_sapiens	162	198	81.8182	dbSNP_147	SNV	E_Freq	E_1000G	T	0.466254	2335	E_Hapmap	G			E_Cited	7182283
15	75643969..75643973	MNV	TTTTT	TTTTT	Yes	5		Heterozygous				1	198	0.505051
15	75643969..75643973	Deletion	TTTTT	-	No	5		Heterozygous				1	198	0.505051
15	75644039	SNV	T	T	Yes	1		Heterozygous				1	198	0.505051
15	75644039	SNV	T	C	No	1		Heterozygous				1	198	0.505051
15	75644183	SNV	G	G	Yes	1		Heterozygous	Homo_sapiens		Homo_sapiens	23	198	11.6162	dbSNP_147	SNV	E_Freq	E_1000G	A	0.00838658	42		G				5745916
15	75644183	SNV	G	A	No	1		Heterozygous	Homo_sapiens		Homo_sapiens	23	198	11.6162	dbSNP_147	SNV	E_Freq	E_1000G	A	0.00838658	42		G				5745916
15	75644198	SNV	A	A	Yes	1		Heterozygous				1	198	0.505051
15	75644198	SNV	A	G	No	1		Heterozygous				1	198	0.505051
15	75644205	SNV	T	T	Yes	1		Heterozygous				1	198	0.505051
15	75644205	SNV	T	C	No	1		Heterozygous				1	198	0.505051
15	75644209	SNV	C	C	Yes	1		Heterozygous	Homo_sapiens		Homo_sapiens	1	198	0.505051	dbSNP_147	SNV							C				555755893
15	75644209	SNV	C	T	No	1		Heterozygous	Homo_sapiens		Homo_sapiens	1	198	0.505051	dbSNP_147	SNV							C				555755893
15	75644232	SNV	A	A	Yes	1		Heterozygous				1	198	0.505051
15	75644232	SNV	A	G	No	1		Heterozygous				1	198	0.505051
15	75644243	SNV	A	A	Yes	1		Heterozygous				1	198	0.505051
15	75644243	SNV	A	G	No	1		Heterozygous				1	198	0.505051
15	75644589	SNV	G	G	Yes	1		Heterozygous				1	198	0.505051
15	75644589	SNV	G	A	No	1		Heterozygous				1	198	0.505051
15	75644694	SNV	G	G	Yes	1		Heterozygous	Homo_sapiens		Homo_sapiens	1	198	0.505051	dbSNP_147	SNV							G	E_ExAC	E_ESP		140143535
15	75644694	SNV	G	A	No	1		Heterozygous	Homo_sapiens		Homo_sapiens	1	198	0.505051	dbSNP_147	SNV							G	E_ExAC	E_ESP		140143535
15	75644974	SNV	G	G	Yes	1		Heterozygous	Homo_sapiens		Homo_sapiens	1	198	0.505051	dbSNP_147	SNV	E_Freq	E_1000G	A	0.000199681	1		G	E_ExAC			534821044
15	75644974	SNV	G	A	No	1		Heterozygous	Homo_sapiens		Homo_sapiens	1	198	0.505051	dbSNP_147	SNV	E_Freq	E_1000G	A	0.000199681	1		G	E_ExAC			534821044
15	75645203	SNV	G	G	Yes	1		Heterozygous				1	198	0.505051
15	75645203	SNV	G	A	No	1		Heterozygous				1	198	0.505051
15	75645207	SNV	G	G	Yes	1		Heterozygous				17	198	8.58586
15	75645207	SNV	G	A	No	1		Heterozygous				17	198	8.58586
15	75645209	SNV	A	A	Yes	1		Heterozygous				17	198	8.58586
15	75645209	SNV	A	G	No	1		Heterozygous				17	198	8.58586
15	75645238	SNV	C	C	Yes	1		Heterozygous				13	198	6.56566
15	75645238	SNV	C	T	No	1		Heterozygous				13	198	6.56566
15	75645258	SNV	C	C	Yes	1		Heterozygous				2	198	1.0101
15	75645258	SNV	C	A	No	1		Heterozygous				2	198	1.0101
15	75645328	SNV	A	A	Yes	1		Heterozygous				1	198	0.505051
15	75645328	SNV	A	G	No	1		Heterozygous				1	198	0.505051
15	75645350	SNV	T	T	Yes	1		Heterozygous	Homo_sapiens		Homo_sapiens	85	198	42.9293	dbSNP_147	SNV	E_Freq	E_1000G	T	0.387979	1943		C				5745920
15	75645350	SNV	T	C	No	1		Unknown	Homo_sapiens		Homo_sapiens	170	198	85.8586	dbSNP_147	SNV	E_Freq	E_1000G	T	0.387979	1943		C				5745920
15	75645383	SNV	G	G	Yes	1		Heterozygous	Homo_sapiens		Homo_sapiens	8	198	4.0404	dbSNP_147	SNV							G				767369942
15	75645383	SNV	G	A	No	1		Heterozygous	Homo_sapiens		Homo_sapiens	8	198	4.0404	dbSNP_147	SNV							G				767369942
15	75645396	SNV	C	C	Yes	1		Heterozygous				1	198	0.505051
15	75645396	SNV	C	T	No	1		Heterozygous				1	198	0.505051
15	75645497	Deletion	A	-	No	1		Heterozygous				2	198	1.0101
15	75645498	SNV	C	C	Yes	1		Heterozygous				1	198	0.505051
15	75645498	SNV	C	A	No	1		Heterozygous				1	198	0.505051
15	75645505..75645506	MNV	AC	CA	No	2		Heterozygous				3	198	1.51515
15	75645565	SNV	T	T	Yes	1		Heterozygous	Homo_sapiens		Homo_sapiens	3	198	1.51515	dbSNP_147	SNV							T				866343563
15	75645565	SNV	T	C	No	1		Heterozygous	Homo_sapiens		Homo_sapiens	1	198	0.505051	dbSNP_147	SNV							T				866343563
15	75645565^75645566	Insertion	-	ACAC	No	4		Heterozygous			Homo_sapiens	3	198	1.51515
15	75645565^75645566	Insertion	-	AC	No	2		Heterozygous			Homo_sapiens	11	198	5.55556
15	75645565^75645566	Insertion	-	-	Yes	0		Heterozygous			Homo_sapiens	34	198	17.1717
15	75645565^75645566	Insertion	-	ACACACAC	No	8		Heterozygous			Homo_sapiens	13	198	6.56566
15	75645565^75645566	Insertion	-	ACACACACAC	No	10		Heterozygous			Homo_sapiens	5	198	2.52525
15	75645566..75645567	MNV	AC	AC	Yes	2		Heterozygous			Homo_sapiens	16	198	8.08081
15	75645566..75645567	Deletion	AC	-	No	2		Heterozygous			Homo_sapiens	15	198	7.57576
15	75645566..75645567	Insertion	AC	ACACACAC	No	6		Heterozygous			Homo_sapiens	7	198	3.53535
15	75645590..75645591	Deletion	AC	-	No	2		Heterozygous			Homo_sapiens	2	198	1.0101
15	75645592	SNV	G	A	No	1		Heterozygous	Homo_sapiens		Homo_sapiens	2	198	1.0101	dbSNP_147	SNV							G				866805202
15	75645596	SNV	G	A	No	1		Homozygous				1	198	0.505051
15	75645842	SNV	C	C	Yes	1		Heterozygous				1	198	0.505051
15	75645842	SNV	C	T	No	1		Heterozygous				1	198	0.505051
15	75645845	SNV	G	G	Yes	1		Heterozygous				1	198	0.505051
15	75645845	SNV	G	T	No	1		Heterozygous				1	198	0.505051
15	75645966..75645967	MNV	CT	CT	Yes	2		Heterozygous	Homo_sapiens		Homo_sapiens	25	198	12.6263	dbSNP_147	deletion	E_Freq	E_1000G	-	0.0279553	140			E_ExAC	E_ESP	E_Cited	5745925
15	75645966..75645967	Deletion	CT	-	No	2		Unknown	Homo_sapiens		Homo_sapiens	29	198	14.6465	dbSNP_147	deletion	E_Freq	E_1000G	-	0.0279553	140			E_ExAC	E_ESP	E_Cited	5745925
15	75646194	SNV	C	C	Yes	1		Heterozygous	Homo_sapiens		Homo_sapiens	2	198	1.0101	dbSNP_147	SNV	E_Freq	E_1000G	T	0.000599042	3		C	E_ExAC	E_ESP		142213781
15	75646194	SNV	C	T	No	1		Heterozygous	Homo_sapiens		Homo_sapiens	2	198	1.0101	dbSNP_147	SNV	E_Freq	E_1000G	T	0.000599042	3		C	E_ExAC	E_ESP		142213781
15	75646236	SNV	G	G	Yes	1		Heterozygous	Homo_sapiens		Homo_sapiens	1	198	0.505051	dbSNP_147	SNV							G	E_ExAC			752687628
15	75646236	SNV	G	A	No	1		Heterozygous	Homo_sapiens		Homo_sapiens	1	198	0.505051	dbSNP_147	SNV							G	E_ExAC			752687628
15	75646342	SNV	A	A	Yes	1		Heterozygous				1	198	0.505051
15	75646342	SNV	A	G	No	1		Heterozygous				1	198	0.505051
15	75646343	SNV	C	C	Yes	1		Heterozygous	Homo_sapiens		Homo_sapiens	2	198	1.0101	dbSNP_147	SNV	E_Freq	E_1000G	T	0.000199681	1		C				573480718
15	75646343	SNV	C	G	No	1		Heterozygous			Homo_sapiens	2	198	1.0101
15	75646347	SNV	T	T	Yes	1		Heterozygous				1	198	0.505051
15	75646347	SNV	T	C	No	1		Heterozygous				1	198	0.505051
15	75646531^75646532	Insertion	-	-	Yes	0		Heterozygous				1	198	0.505051
15	75646531^75646532	Insertion	-	C	No	1		Heterozygous				1	198	0.505051
15	75646627	SNV	C	C	Yes	1		Heterozygous	Homo_sapiens		Homo_sapiens	2	198	1.0101	dbSNP_147	SNV							C	E_ExAC			781775124
15	75646627	SNV	C	T	No	1		Heterozygous	Homo_sapiens		Homo_sapiens	2	198	1.0101	dbSNP_147	SNV							C	E_ExAC			781775124
15	75646644	SNV	T	T	Yes	1		Heterozygous				1	198	0.505051
15	75646644	SNV	T	G	No	1		Heterozygous				1	198	0.505051
15	75646649	SNV	G	G	Yes	1		Heterozygous				1	198	0.505051
15	75646649	SNV	G	C	No	1		Heterozygous				1	198	0.505051
15	75646851	SNV	C	C	Yes	1		Heterozygous	Homo_sapiens		Homo_sapiens	1	198	0.505051	dbSNP_147	SNV							C	E_ExAC			773496316
15	75646851	SNV	C	T	No	1		Heterozygous	Homo_sapiens		Homo_sapiens	1	198	0.505051	dbSNP_147	SNV							C	E_ExAC			773496316
15	75647073	SNV	G	G	Yes	1		Heterozygous	Homo_sapiens		Homo_sapiens	1	198	0.505051	dbSNP_147	SNV	E_Freq	E_1000G	A	0.000399361	2		G	E_ExAC	E_ESP		79039072
15	75647073	SNV	G	A	No	1		Heterozygous	Homo_sapiens		Homo_sapiens	1	198	0.505051	dbSNP_147	SNV	E_Freq	E_1000G	A	0.000399361	2		G	E_ExAC	E_ESP		79039072
15	75647402	SNV	C	C	Yes	1		Heterozygous				1	198	0.505051
15	75647402	SNV	C	A	No	1		Heterozygous				1	198	0.505051
15	75647404	SNV	C	C	Yes	1		Heterozygous				1	198	0.505051
15	75647404	SNV	C	T	No	1		Heterozygous				1	198	0.505051
15	75647434	SNV	G	G	Yes	1		Heterozygous	Homo_sapiens		Homo_sapiens	2	198	1.0101	dbSNP_147	SNV	E_Freq	E_1000G	A	0.000399361	2		G				545503679
15	75647434	SNV	G	A	No	1		Heterozygous	Homo_sapiens		Homo_sapiens	2	198	1.0101	dbSNP_147	SNV	E_Freq	E_1000G	A	0.000399361	2		G				545503679
19	45407945	SNV	C	C	Yes	1		Heterozygous	Homo_sapiens		Homo_sapiens	2	198	1.0101	dbSNP_147	SNV	E_Freq	E_1000G	T	0.00339457	17		C				191725650
19	45407945	SNV	C	T	No	1		Heterozygous	Homo_sapiens		Homo_sapiens	2	198	1.0101	dbSNP_147	SNV	E_Freq	E_1000G	T	0.00339457	17		C				191725650
19	45408233	SNV	G	G	Yes	1		Heterozygous	Homo_sapiens		Homo_sapiens	1	198	0.505051	dbSNP_147	SNV	E_Freq	E_1000G	A	0.000199681	1		A				187698180
19	45408233	SNV	G	C	No	1		Heterozygous			Homo_sapiens	1	198	0.505051
19	45408292	SNV	C	C	Yes	1		Heterozygous				2	198	1.0101
19	45408292	SNV	C	T	No	1		Heterozygous				2	198	1.0101
19	45408294	SNV	T	T	Yes	1		Heterozygous				3	198	1.51515
19	45408294	SNV	T	C	No	1		Heterozygous				3	198	1.51515
19	45408312	SNV	C	C	Yes	1		Heterozygous	Homo_sapiens		Homo_sapiens	1	198	0.505051	dbSNP_147	SNV	E_Freq	E_1000G	T	0.00479233	24		C				769445
19	45408312	SNV	C	T	No	1		Heterozygous	Homo_sapiens		Homo_sapiens	1	198	0.505051	dbSNP_147	SNV	E_Freq	E_1000G	T	0.00479233	24		C				769445
19	45408397	SNV	A	A	Yes	1		Heterozygous				1	198	0.505051
19	45408397	SNV	A	G	No	1		Heterozygous				1	198	0.505051
19	45408406^45408407	Insertion	-	-	Yes	0		Heterozygous				1	198	0.505051
19	45408406^45408407	Insertion	-	G	No	1		Heterozygous				1	198	0.505051
19	45408409	SNV	T	T	Yes	1		Heterozygous				1	198	0.505051
19	45408409	SNV	T	C	No	1		Heterozygous				1	198	0.505051
19	45408411	SNV	G	G	Yes	1		Heterozygous	Homo_sapiens		Homo_sapiens	1	198	0.505051	dbSNP_147	SNV	E_Freq	E_1000G	T	0.000798722	4		G				549957657
19	45408411	SNV	G	T	No	1		Heterozygous	Homo_sapiens		Homo_sapiens	1	198	0.505051	dbSNP_147	SNV	E_Freq	E_1000G	T	0.000798722	4		G				549957657
19	45408470	SNV	T	T	Yes	1		Heterozygous				2	198	1.0101
19	45408470	SNV	T	C	No	1		Heterozygous				2	198	1.0101
19	45408498	SNV	C	C	Yes	1		Heterozygous	Homo_sapiens		Homo_sapiens	1	198	0.505051	dbSNP_147	SNV	E_Freq	E_1000G	T	0.00179712	9		C				534584472
19	45408498	SNV	C	T	No	1		Heterozygous	Homo_sapiens		Homo_sapiens	1	198	0.505051	dbSNP_147	SNV	E_Freq	E_1000G	T	0.00179712	9		C				534584472
19	45408533	SNV	G	G	Yes	1		Heterozygous				1	198	0.505051
19	45408533	SNV	G	C	No	1		Heterozygous				1	198	0.505051
19	45408539	SNV	A	A	Yes	1		Heterozygous				1	198	0.505051
19	45408539	SNV	A	G	No	1		Heterozygous				1	198	0.505051
19	45408549	SNV	C	C	Yes	1		Heterozygous	Homo_sapiens		Homo_sapiens	1	198	0.505051	dbSNP_147	SNV	E_Freq	E_1000G	T	0.000399361	2		C				1081103
19	45408549	SNV	C	T	No	1		Heterozygous	Homo_sapiens		Homo_sapiens	1	198	0.505051	dbSNP_147	SNV	E_Freq	E_1000G	T	0.000399361	2		C				1081103
19	45408561	SNV	C	C	Yes	1		Heterozygous				1	198	0.505051
19	45408561	SNV	C	T	No	1		Heterozygous				1	198	0.505051
19	45408564	SNV	A	A	Yes	1		Heterozygous	Homo_sapiens		Homo_sapiens	54	198	27.2727	dbSNP_147	sequence_alteration, SNV	E_Freq	E_1000G	T	0.199681	1000		A, A			E_Cited	449647			E_Phenotype_or_Disease		HGMD-PUBLIC_20162			CR982406
19	45408564	SNV	A	T	No	1		Unknown	Homo_sapiens		Homo_sapiens	60	198	30.303	dbSNP_147	SNV	E_Freq	E_1000G	T	0.199681	1000		A			E_Cited	449647
19	45408623^45408624	Insertion	-	-	Yes	0		Heterozygous				1	198	0.505051
19	45408623^45408624	Insertion	-	C	No	1		Heterozygous				1	198	0.505051
19	45408628	SNV	T	T	Yes	1		Heterozygous	Homo_sapiens		Homo_sapiens	21	198	9.59596	dbSNP_147	sequence_alteration, SNV	E_Freq	E_1000G	C	0.0646965	324					E_Cited	769446			E_Phenotype_or_Disease		HGMD-PUBLIC_20162			CR984705
19	45408628	SNV	T	C	No	1		Unknown	Homo_sapiens		Homo_sapiens	23	198	11.6162	dbSNP_147	SNV	E_Freq	E_1000G	C	0.0646965	324					E_Cited	769446
19	45408631	SNV	C	C	Yes	1		Heterozygous				1	198	0.505051
19	45408631	SNV	C	T	No	1		Heterozygous				1	198	0.505051
19	45408634	SNV	C	C	Yes	1		Heterozygous	Homo_sapiens		Homo_sapiens	2	198	1.0101	dbSNP_147	SNV	E_Freq	E_1000G	A	0.000399361	2						532314089
19	45408634	SNV	C	A	No	1		Heterozygous	Homo_sapiens		Homo_sapiens	2	198	1.0101	dbSNP_147	SNV	E_Freq	E_1000G	A	0.000399361	2						532314089
19	45408658^45408659	Insertion	-	-	Yes	0		Heterozygous			Homo_sapiens	2	198	1.0101
19	45408658^45408659	Insertion	-	C	No	1		Unknown			Homo_sapiens	4	198	2.0202
19	45408666	SNV	C	C	Yes	1		Heterozygous				1	198	0.505051
19	45408666	SNV	C	T	No	1		Heterozygous				1	198	0.505051
19	45408682	SNV	C	C	Yes	1		Heterozygous				1	198	0.505051
19	45408682	SNV	C	T	No	1		Heterozygous				1	198	0.505051
19	45408685	SNV	T	T	Yes	1		Heterozygous				1	198	0.505051
19	45408685	SNV	T	A	No	1		Heterozygous				1	198	0.505051
19	45408686	SNV	C	C	Yes	1		Heterozygous				1	198	0.505051
19	45408686	SNV	C	T	No	1		Heterozygous				1	198	0.505051
19	45408826^45408827	Insertion	-	-	Yes	0		Heterozygous				6	198	3.0303
19	45408826^45408827	Insertion	-	C	No	1		Heterozygous				6	198	3.0303
19	45408836	SNV	T	T	Yes	1		Heterozygous	Homo_sapiens		Homo_sapiens	99	198	50	dbSNP_147	sequence_alteration, SNV	E_Freq	E_1000G	T	0.471845	2363	E_Hapmap				E_Cited	405509			E_Phenotype_or_Disease, E_Phenotype_or_Disease		HGMD-PUBLIC_20162		CLIN_risk_factor	CR982405
19	45408836	SNV	T	G	No	1		Unknown	Homo_sapiens		Homo_sapiens	143	198	72.2222	dbSNP_147	SNV	E_Freq	E_1000G	T	0.471845	2363	E_Hapmap				E_Cited	405509			E_Phenotype_or_Disease				CLIN_risk_factor
19	45408851^45408852	Insertion	-	-	Yes	0		Heterozygous				1	198	0.505051
19	45408851^45408852	Insertion	-	G	No	1		Heterozygous				1	198	0.505051
19	45408858..45408861	MNV	CCTT	CCTT	Yes	4		Heterozygous	Homo_sapiens	Homo_sapiens	Homo_sapiens	1	198	0.505051	dbSNP_147	deletion											770239952
19	45408858..45408861	Deletion	CCTT	-	No	4		Heterozygous	Homo_sapiens		Homo_sapiens	1	198	0.505051	dbSNP_147	deletion											770239952
19	45408904	SNV	C	C	Yes	1		Heterozygous				1	198	0.505051
19	45408904	SNV	C	A	No	1		Heterozygous				1	198	0.505051
19	45408932	SNV	C	C	Yes	1		Heterozygous				2	198	1.0101
19	45408932	SNV	C	T	No	1		Heterozygous				2	198	1.0101
19	45408937..45408938	MNV	GC	GC	Yes	2		Heterozygous				3	198	1.51515
19	45408937..45408938	MNV	GC	CG	No	2		Heterozygous				3	198	1.51515
19	45408948	SNV	A	A	Yes	1		Heterozygous				1	198	0.505051
19	45408948	SNV	A	G	No	1		Heterozygous				1	198	0.505051
19	45408986	SNV	C	C	Yes	1		Heterozygous				1	198	0.505051
19	45408986	SNV	C	G	No	1		Heterozygous				1	198	0.505051
19	45408986^45408987	Insertion	-	-	Yes	0		Heterozygous				10	198	5.05051
19	45408986^45408987	Insertion	-	G	No	1		Heterozygous				10	198	5.05051
19	45409041	SNV	G	G	Yes	1		Heterozygous	Homo_sapiens		Homo_sapiens	1	198	0.505051	dbSNP_147	SNV							G	E_ExAC			766215051
19	45409041	SNV	G	A	No	1		Heterozygous	Homo_sapiens		Homo_sapiens	1	198	0.505051	dbSNP_147	SNV							G	E_ExAC			766215051
19	45409988	SNV	C	C	Yes	1		Heterozygous	Homo_sapiens		Homo_sapiens	5	198	2.52525	dbSNP_147	SNV	E_Freq	E_1000G	T	0.000399361	2		C		E_ESP		143063029
19	45409988	SNV	C	T	No	1		Heterozygous	Homo_sapiens		Homo_sapiens	5	198	2.52525	dbSNP_147	SNV	E_Freq	E_1000G	T	0.000399361	2		C		E_ESP		143063029
19	45410002	SNV	G	G	Yes	1		Heterozygous	Homo_sapiens		Homo_sapiens	47	198	23.7374	dbSNP_147	SNV	E_Freq	E_1000G	A	0.0648962	325		G		E_ESP	E_Cited	769449			E_Phenotype_or_Disease
19	45410002	SNV	G	A	No	1		Unknown	Homo_sapiens		Homo_sapiens	50	198	25.2525	dbSNP_147	SNV	E_Freq	E_1000G	A	0.0648962	325		G		E_ESP	E_Cited	769449			E_Phenotype_or_Disease
19	45410076	SNV	G	G	Yes	1		Heterozygous	Homo_sapiens		Homo_sapiens	1	198	0.505051	dbSNP_147	SNV	E_Freq	E_1000G	A	0.00199681	10		G				189660912
19	45410076	SNV	G	A	No	1		Heterozygous	Homo_sapiens		Homo_sapiens	1	198	0.505051	dbSNP_147	SNV	E_Freq	E_1000G	A	0.00199681	10		G				189660912
19	45411677	SNV	C	C	Yes	1		Heterozygous	Homo_sapiens		Homo_sapiens	1	198	0.505051	dbSNP_147	SNV	E_Freq	E_1000G	G	0.00539137	27		C				769453
19	45411677	SNV	C	G	No	1		Heterozygous	Homo_sapiens		Homo_sapiens	1	198	0.505051	dbSNP_147	SNV	E_Freq	E_1000G	G	0.00539137	27		C				769453
19	45411723	SNV	C	C	Yes	1		Heterozygous				1	198	0.505051
19	45411723	SNV	C	T	No	1		Heterozygous				1	198	0.505051
19	45411941	SNV	T	T	Yes	1		Heterozygous	Homo_sapiens		Homo_sapiens	63	198	31.3131	dbSNP_147	SNV, SNV	E_Freq	E_1000G	C	0.150559	754	E_Hapmap	C, C	E_ExAC	E_ESP	E_Cited	429358			E_Phenotype_or_Disease, E_Phenotype_or_Disease	CLIN_pathogenic	HGMD-PUBLIC_20162	CLIN_association		CM900020
19	45411941	SNV	T	C	No	1		Unknown	Homo_sapiens		Homo_sapiens	69	198	34.8485	dbSNP_147	SNV	E_Freq	E_1000G	C	0.150559	754	E_Hapmap	C	E_ExAC	E_ESP	E_Cited	429358			E_Phenotype_or_Disease	CLIN_pathogenic		CLIN_association
19	45412079	SNV	C	C	Yes	1		Heterozygous	Homo_sapiens		Homo_sapiens	15	198	7.57576	dbSNP_147	SNV, SNV	E_Freq	E_1000G	T	0.0750799	376	E_Hapmap	C, C	E_ExAC	E_ESP	E_Cited	7412			E_Phenotype_or_Disease, E_Phenotype_or_Disease	CLIN_pathogenic	HGMD-PUBLIC_20162			CM860003							CLIN_drug_response
19	45412079	SNV	C	T	No	1		Heterozygous	Homo_sapiens		Homo_sapiens	15	198	7.57576	dbSNP_147	SNV	E_Freq	E_1000G	T	0.0750799	376	E_Hapmap	C	E_ExAC	E_ESP	E_Cited	7412			E_Phenotype_or_Disease	CLIN_pathogenic											CLIN_drug_response
19	45412095^45412096	Insertion	-	-	Yes	0		Heterozygous			Homo_sapiens	2	198	1.0101
19	45412095^45412096	Insertion	-	GCG	No	3		Heterozygous			Homo_sapiens	2	198	1.0101
19	45412108	SNV	C	C	Yes	1		Heterozygous	Homo_sapiens		Homo_sapiens	1	198	0.505051	dbSNP_147	SNV							C	E_ExAC			781722239
19	45412108	SNV	C	T	No	1		Heterozygous	Homo_sapiens		Homo_sapiens	1	198	0.505051	dbSNP_147	SNV							C	E_ExAC			781722239
19	45412117	SNV	C	C	Yes	1		Heterozygous				1	198	0.505051
19	45412117	SNV	C	G	No	1		Heterozygous				1	198	0.505051
19	45412124	SNV	G	G	Yes	1		Heterozygous				1	198	0.505051
19	45412124	SNV	G	A	No	1		Heterozygous				1	198	0.505051
19	45412175	SNV	G	G	Yes	1		Heterozygous	Homo_sapiens		Homo_sapiens	1	198	0.505051	dbSNP_147	SNV							G	E_ExAC			770942678
19	45412175	SNV	G	A	No	1		Heterozygous			Homo_sapiens	1	198	0.505051
19	45412200	SNV	T	T	Yes	1		Heterozygous				9	198	4.54545
19	45412200	SNV	T	G	No	1		Heterozygous				8	198	4.0404
19	45412200	Deletion	T	-	No	1		Heterozygous				1	198	0.505051
19	45412209	SNV	A	A	Yes	1		Heterozygous				5	198	2.52525
19	45412209	SNV	A	G	No	1		Heterozygous				5	198	2.52525
19	45412227	SNV	C	C	Yes	1		Heterozygous				1	198	0.505051
19	45412227	SNV	C	G	No	1		Heterozygous				1	198	0.505051
19	45412232	SNV	G	G	Yes	1		Heterozygous				2	198	1.0101
19	45412232	SNV	G	C	No	1		Heterozygous				2	198	1.0101
19	45412297	SNV	C	C	Yes	1		Heterozygous				1	198	0.505051
19	45412297	SNV	C	T	No	1		Heterozygous				1	198	0.505051
19	45412532	SNV	C	C	Yes	1		Heterozygous	Homo_sapiens		Homo_sapiens	2	198	1.0101	dbSNP_147	SNV	E_Freq	E_1000G	T	0.00119808	6		C	E_ExAC	E_ESP	E_Cited	374329439
19	45412532	SNV	C	T	No	1		Heterozygous	Homo_sapiens		Homo_sapiens	2	198	1.0101	dbSNP_147	SNV	E_Freq	E_1000G	T	0.00119808	6		C	E_ExAC	E_ESP	E_Cited	374329439

## Sheet: CONTROL-Blood
S3 Table. Ion PGM raw data for control-blood
Chromosome	Region	Type	Reference	Allele	Reference allele	Length	Linkage	Zygosity	Exact match	Partial MNV match	Overlap	Sample count	Total number of samples	Sample frequency	dbSNP_147 Homo_sapiens	TSA Homo_sapiens	E_Freq Homo_sapiens	E_1000G Homo_sapiens	MA Homo_sapiens	MAF Homo_sapiens	MAC Homo_sapiens	E_Hapmap Homo_sapiens	AA Homo_sapiens	E_ExAC Homo_sapiens	E_ESP Homo_sapiens	E_Cited Homo_sapiens	ESP_20141103 Homo_sapiens	PhenCode_20140430 Homo_sapiens	E_Phenotype_or_Disease Homo_sapiens	CLIN_pathogenic Homo_sapiens	HGMD-PUBLIC_20162 Homo_sapiens	CLIN_association Homo_sapiens	CLIN_risk_factor Homo_sapiens	CLIN_not_provided Homo_sapiens	CLIN_uncertain_significance Homo_sapiens	CLIN_likely_benign Homo_sapiens	CLIN_benign Homo_sapiens	ClinVar_201610 Homo_sapiens	CLIN_likely_pathogenic Homo_sapiens	CLIN_drug_response Homo_sapiens	dbSNP	db_xref
8	42195466	SNV	T	T	Yes	1		Heterozygous	Homo_sapiens		Homo_sapiens	2	98	2.04082	dbSNP_147	SNV	E_Freq	E_1000G	C	0.0251597	126	E_Hapmap	T			E_Cited															3136711
8	42195466	SNV	T	C	No	1		Heterozygous	Homo_sapiens		Homo_sapiens	2	98	2.04082	dbSNP_147	SNV	E_Freq	E_1000G	C	0.0251597	126	E_Hapmap	T			E_Cited															3136711
8	42195818	SNV	T	T	Yes	1		Heterozygous	Homo_sapiens		Homo_sapiens	3	98	3.06122	dbSNP_147	SNV							T																		746229383
8	42195818	SNV	T	C	No	1		Heterozygous	Homo_sapiens		Homo_sapiens	3	98	3.06122	dbSNP_147	SNV							T																		746229383
8	42195945	SNV	C	C	Yes	1		Heterozygous				2	98	2.04082
8	42195945	SNV	C	T	No	1		Heterozygous				2	98	2.04082
8	42195947	SNV	G	G	Yes	1		Heterozygous	Homo_sapiens		Homo_sapiens	3	98	3.06122	dbSNP_147	SNV	E_Freq	E_1000G	T	0.219848	1101		G			E_Cited															2307158
8	42195947	SNV	G	T	No	1		Unknown	Homo_sapiens		Homo_sapiens	6	98	6.12245	dbSNP_147	SNV	E_Freq	E_1000G	T	0.219848	1101		G			E_Cited															2307158
8	42195974	SNV	A	A	Yes	1		Heterozygous				10	98	10.2041
8	42195974	SNV	A	G	No	1		Heterozygous				10	98	10.2041
8	42196441	SNV	C	C	Yes	1		Heterozygous	Homo_sapiens		Homo_sapiens	17	98	17.3469	dbSNP_147	SNV	E_Freq	E_1000G	C	0.335264	1679	E_Hapmap	C			E_Cited															3136717
8	42196441	SNV	C	T	No	1		Unknown	Homo_sapiens		Homo_sapiens	90	98	91.8367	dbSNP_147	SNV	E_Freq	E_1000G	C	0.335264	1679	E_Hapmap	C			E_Cited															3136717
8	42196523	SNV	C	C	Yes	1		Heterozygous	Homo_sapiens		Homo_sapiens	7	98	7.14286	dbSNP_147	SNV	E_Freq	E_1000G	T	0.000998403	5		C	E_ExAC	E_ESP																2307161
8	42196523	SNV	C	T	No	1		Heterozygous	Homo_sapiens		Homo_sapiens	7	98	7.14286	dbSNP_147	SNV	E_Freq	E_1000G	T	0.000998403	5		C	E_ExAC	E_ESP																2307161
8	42197128	SNV	G	G	Yes	1		Heterozygous	Homo_sapiens		Homo_sapiens	1	98	1.02041	dbSNP_147	SNV	E_Freq	E_1000G	T	0.000399361	2		G																		192757177
8	42197128	SNV	G	T	No	1		Heterozygous	Homo_sapiens		Homo_sapiens	1	98	1.02041	dbSNP_147	SNV	E_Freq	E_1000G	T	0.000399361	2		G																		192757177
8	42197233	SNV	A	A	Yes	1		Heterozygous				7	98	7.14286
8	42197233	SNV	A	T	No	1		Heterozygous				7	98	7.14286
8	42197234..42197236	MNV	ATT	TTA	No	3		Heterozygous				1	98	1.02041
8	42197236	Deletion	T	-	No	1		Heterozygous				1	98	1.02041
8	42197248..42197249	MNV	CT	CT	Yes	2		Heterozygous				3	98	3.06122
8	42197248..42197249	MNV	CT	TC	No	2		Heterozygous				3	98	3.06122
8	42197747	SNV	A	A	Yes	1		Heterozygous	Homo_sapiens		Homo_sapiens	12	98	12.2449	dbSNP_147	SNV	E_Freq	E_1000G	A	0.308506	1545	E_Hapmap	A																		3136718
8	42197747	SNV	A	C	No	1		Unknown	Homo_sapiens		Homo_sapiens	89	98	90.8163	dbSNP_147	SNV	E_Freq	E_1000G	A	0.308506	1545	E_Hapmap	A																		3136718
8	42197774	SNV	C	C	Yes	1		Heterozygous				1	98	1.02041
8	42197774	SNV	C	G	No	1		Heterozygous				1	98	1.02041
8	42197782	SNV	T	T	Yes	1		Heterozygous				1	98	1.02041
8	42197782	SNV	T	C	No	1		Heterozygous				1	98	1.02041
8	42198177	SNV	A	A	Yes	1		Heterozygous	Homo_sapiens		Homo_sapiens	4	98	4.08163	dbSNP_147	SNV	E_Freq	E_1000G	G	0.00379393	19		A																		533778128
8	42198177	SNV	A	G	No	1		Heterozygous	Homo_sapiens		Homo_sapiens	4	98	4.08163	dbSNP_147	SNV	E_Freq	E_1000G	G	0.00379393	19		A																		533778128
8	42198762	SNV	T	T	Yes	1		Heterozygous				1	98	1.02041
8	42198762	SNV	T	C	No	1		Heterozygous				1	98	1.02041
8	42198873	SNV	C	C	Yes	1		Heterozygous				1	98	1.02041
8	42198873	SNV	C	T	No	1		Heterozygous				1	98	1.02041
8	42199151	SNV	A	A	Yes	1		Heterozygous	Homo_sapiens		Homo_sapiens	3	98	3.06122	dbSNP_147	SNV	E_Freq	E_1000G	G	0.000599042	3		A																		190281695
8	42199151	SNV	A	G	No	1		Heterozygous	Homo_sapiens		Homo_sapiens	3	98	3.06122	dbSNP_147	SNV	E_Freq	E_1000G	G	0.000599042	3		A																		190281695
8	42199294	SNV	T	T	Yes	1		Heterozygous	Homo_sapiens		Homo_sapiens	4	98	4.08163	dbSNP_147	SNV	E_Freq	E_1000G	T	0.126997	636		A																		3136722
8	42199294	SNV	T	A	No	1		Unknown	Homo_sapiens		Homo_sapiens	87	98	88.7755	dbSNP_147	SNV	E_Freq	E_1000G	T	0.126997	636		A																		3136722
8	42199774	SNV	C	C	Yes	1		Heterozygous				1	98	1.02041
8	42199774	SNV	C	T	No	1		Heterozygous				1	98	1.02041
8	42199875	SNV	T	T	Yes	1		Heterozygous				1	98	1.02041
8	42199875	SNV	T	C	No	1		Heterozygous				1	98	1.02041
8	42200207	SNV	G	G	Yes	1		Heterozygous	Homo_sapiens		Homo_sapiens	12	98	12.2449	dbSNP_147	SNV	E_Freq	E_1000G	G	0.303914	1522	E_Hapmap	A			E_Cited															2979895
8	42200207	SNV	G	A	No	1		Unknown	Homo_sapiens		Homo_sapiens	86	98	87.7551	dbSNP_147	SNV	E_Freq	E_1000G	G	0.303914	1522	E_Hapmap	A			E_Cited															2979895
8	42200338	SNV	T	T	Yes	1		Heterozygous	Homo_sapiens		Homo_sapiens	11	98	11.2245	dbSNP_147	SNV	E_Freq	E_1000G	T	0.304113	1523	E_Hapmap	C			E_Cited															2953993
8	42200338	SNV	T	C	No	1		Unknown	Homo_sapiens		Homo_sapiens	87	98	88.7755	dbSNP_147	SNV	E_Freq	E_1000G	T	0.304113	1523	E_Hapmap	C			E_Cited															2953993
8	42200407	SNV	T	T	Yes	1		Heterozygous				1	98	1.02041
8	42200407	SNV	T	C	No	1		Heterozygous				1	98	1.02041
8	42201087	Deletion	C	-	No	1		Homozygous			Homo_sapiens	8	98	8.16327
8	42201087	SNV	C	C	Yes	1		Heterozygous	Homo_sapiens		Homo_sapiens	4	98	4.08163	dbSNP_147	SNV	E_Freq	E_1000G	C	0.126997	636	E_Hapmap	A																		2976239
8	42201087	SNV	C	A	No	1		Unknown	Homo_sapiens		Homo_sapiens	77	98	78.5714	dbSNP_147	SNV	E_Freq	E_1000G	C	0.126997	636	E_Hapmap	A																		2976239
8	42201148..42201150	MNV	AGG	AGG	Yes	3		Heterozygous	Homo_sapiens	Homo_sapiens	Homo_sapiens	15	98	15.3061	dbSNP_147	deletion	E_Freq	E_1000G	AAGG	0.352236	1764																				35172933
8	42201148..42201150	Deletion	AGG	-	No	3		Unknown	Homo_sapiens		Homo_sapiens	83	98	84.6939	dbSNP_147	deletion	E_Freq	E_1000G	AAGG	0.352236	1764																				35172933
8	42201756	SNV	G	G	Yes	1		Heterozygous				1	98	1.02041
8	42201756	SNV	G	A	No	1		Heterozygous				1	98	1.02041
8	42201766	SNV	C	C	Yes	1		Heterozygous				1	98	1.02041
8	42201766	SNV	C	T	No	1		Heterozygous				1	98	1.02041
8	42201777	SNV	A	A	Yes	1		Heterozygous				1	98	1.02041
8	42201777	SNV	A	G	No	1		Heterozygous				1	98	1.02041
8	42201783	SNV	T	T	Yes	1		Heterozygous				1	98	1.02041
8	42201783	SNV	T	C	No	1		Heterozygous				1	98	1.02041
8	42201886	SNV	C	C	Yes	1		Heterozygous				1	98	1.02041
8	42201886	SNV	C	T	No	1		Heterozygous				1	98	1.02041
8	42201987	SNV	C	C	Yes	1		Heterozygous				4	98	4.08163
8	42201987	SNV	C	A	No	1		Heterozygous				4	98	4.08163
8	42202040	SNV	T	T	Yes	1		Heterozygous	Homo_sapiens		Homo_sapiens	13	98	13.2653	dbSNP_147	SNV	E_Freq	E_1000G	T	0.308107	1543	E_Hapmap	G																		6474390
8	42202040	SNV	T	G	No	1		Unknown	Homo_sapiens		Homo_sapiens	87	98	88.7755	dbSNP_147	SNV	E_Freq	E_1000G	T	0.308107	1543	E_Hapmap	G																		6474390
8	42202110^42202111	Insertion	-	-	Yes	0		Heterozygous				2	98	2.04082
8	42202110^42202111	Insertion	-	C	No	1		Heterozygous				2	98	2.04082
8	42202781	SNV	C	C	Yes	1		Heterozygous	Homo_sapiens		Homo_sapiens	1	98	1.02041	dbSNP_147	SNV	E_Freq	E_1000G	G	0.000599042	3		C																		556645499
8	42202781	SNV	C	G	No	1		Heterozygous	Homo_sapiens		Homo_sapiens	1	98	1.02041	dbSNP_147	SNV	E_Freq	E_1000G	G	0.000599042	3		C																		556645499
8	42203463	SNV	G	G	Yes	1		Heterozygous	Homo_sapiens		Homo_sapiens	5	98	5.10204	dbSNP_147	SNV	E_Freq	E_1000G	G	0.0591054	296		A																		2976240
8	42203463	SNV	G	A	No	1		Unknown	Homo_sapiens		Homo_sapiens	88	98	89.7959	dbSNP_147	SNV	E_Freq	E_1000G	G	0.0591054	296		A																		2976240
8	42204078	SNV	T	T	Yes	1		Heterozygous	Homo_sapiens		Homo_sapiens	6	98	6.12245	dbSNP_147	SNV	E_Freq	E_1000G	A	0.0355431	178		A																		3136736
8	42204078	SNV	T	A	No	1		Heterozygous	Homo_sapiens		Homo_sapiens	6	98	6.12245	dbSNP_147	SNV	E_Freq	E_1000G	A	0.0355431	178		A																		3136736
8	42204109	SNV	G	G	Yes	1		Heterozygous	Homo_sapiens		Homo_sapiens	1	98	1.02041	dbSNP_147	SNV	E_Freq	E_1000G	C	0.00579073	29		G																		3136737
8	42204109	SNV	G	C	No	1		Heterozygous	Homo_sapiens		Homo_sapiens	1	98	1.02041	dbSNP_147	SNV	E_Freq	E_1000G	C	0.00579073	29		G																		3136737
8	42204176	SNV	T	T	Yes	1		Heterozygous	Homo_sapiens		Homo_sapiens	13	98	13.2653	dbSNP_147	SNV	E_Freq	E_1000G	T	0.308107	1543		T																		3136738
8	42204176	SNV	T	C	No	1		Unknown	Homo_sapiens		Homo_sapiens	92	98	93.8776	dbSNP_147	SNV	E_Freq	E_1000G	T	0.308107	1543		T																		3136738
8	42204540	SNV	T	T	Yes	1		Heterozygous				7	98	7.14286
8	42204540	SNV	T	C	No	1		Heterozygous				7	98	7.14286
8	42204898^42204899	Insertion	-	C	No	1		Homozygous				2	98	2.04082
8	42204931	SNV	T	T	Yes	1		Heterozygous				9	98	9.18367
8	42204931	SNV	T	C	No	1		Heterozygous				9	98	9.18367
8	42205017	SNV	T	T	Yes	1		Heterozygous				1	98	1.02041
8	42205017	SNV	T	C	No	1		Heterozygous				1	98	1.02041
8	42205355	SNV	T	T	Yes	1		Heterozygous				1	98	1.02041
8	42205355	SNV	T	C	No	1		Heterozygous				1	98	1.02041
8	42205465	Deletion	T	-	No	1		Heterozygous			Homo_sapiens	1	98	1.02041
8	42205877	SNV	T	T	Yes	1		Heterozygous	Homo_sapiens		Homo_sapiens	1	98	1.02041	dbSNP_147	SNV	E_Freq	E_1000G	C	0.000599042	3		T																		142157172
8	42205877	SNV	T	C	No	1		Heterozygous	Homo_sapiens		Homo_sapiens	1	98	1.02041	dbSNP_147	SNV	E_Freq	E_1000G	C	0.000599042	3		T																		142157172
8	42206300..42206305	MNV	TTAATT	TTAATT	Yes	6		Heterozygous				1	98	1.02041
8	42206300..42206305	Deletion	TTAATT	-	No	6		Heterozygous				1	98	1.02041
8	42206442	SNV	T	T	Yes	1		Heterozygous				1	98	1.02041
8	42206442	SNV	T	C	No	1		Heterozygous				1	98	1.02041
8	42206474	SNV	T	T	Yes	1		Heterozygous				1	98	1.02041
8	42206474	SNV	T	C	No	1		Heterozygous				1	98	1.02041
8	42207234	SNV	T	T	Yes	1		Heterozygous	Homo_sapiens		Homo_sapiens	12	98	12.2449	dbSNP_147	SNV	E_Freq	E_1000G	T	0.307907	1542	E_Hapmap	T			E_Cited															2976244
8	42207234	SNV	T	A	No	1		Unknown	Homo_sapiens		Homo_sapiens	91	98	92.8571	dbSNP_147	SNV	E_Freq	E_1000G	T	0.307907	1542	E_Hapmap	T			E_Cited															2976244
8	42207347	SNV	A	A	Yes	1		Heterozygous	Homo_sapiens		Homo_sapiens	6	98	6.12245	dbSNP_147	SNV	E_Freq	E_1000G	C	0.11262	564	E_Hapmap	A			E_Cited															3136744
8	42207347	SNV	A	C	No	1		Heterozygous	Homo_sapiens		Homo_sapiens	6	98	6.12245	dbSNP_147	SNV	E_Freq	E_1000G	C	0.11262	564	E_Hapmap	A			E_Cited															3136744
8	42207427	SNV	C	C	Yes	1		Heterozygous	Homo_sapiens		Homo_sapiens	1	98	1.02041	dbSNP_147	SNV	E_Freq	E_1000G	T	0.000199681	1		C																		548995308
8	42207427	SNV	C	T	No	1		Heterozygous	Homo_sapiens		Homo_sapiens	1	98	1.02041	dbSNP_147	SNV	E_Freq	E_1000G	T	0.000199681	1		C																		548995308
8	42207523	SNV	A	A	Yes	1		Heterozygous				1	98	1.02041
8	42207523	SNV	A	T	No	1		Heterozygous				1	98	1.02041
8	42207797	SNV	A	A	Yes	1		Heterozygous	Homo_sapiens		Homo_sapiens	1	98	1.02041	dbSNP_147	SNV							A																		764968874
8	42207797	SNV	A	G	No	1		Heterozygous	Homo_sapiens		Homo_sapiens	1	98	1.02041	dbSNP_147	SNV							A																		764968874
8	42207822	SNV	A	A	Yes	1		Heterozygous				1	98	1.02041
8	42207822	SNV	A	G	No	1		Heterozygous				1	98	1.02041
8	42208709^42208710	Insertion	-	-	Yes	0		Heterozygous				1	98	1.02041
8	42208709^42208710	Insertion	-	T	No	1		Heterozygous				1	98	1.02041
8	42208797	SNV	C	C	Yes	1		Heterozygous	Homo_sapiens		Homo_sapiens	9	98	9.18367	dbSNP_147	SNV	E_Freq	E_1000G	T	0.178914	896	E_Hapmap	C																		3136748
8	42208797	SNV	C	T	No	1		Heterozygous	Homo_sapiens		Homo_sapiens	9	98	9.18367	dbSNP_147	SNV	E_Freq	E_1000G	T	0.178914	896	E_Hapmap	C																		3136748
8	42208964	SNV	T	T	Yes	1		Heterozygous	Homo_sapiens		Homo_sapiens	4	98	4.08163	dbSNP_147	SNV	E_Freq	E_1000G	C	0.0263578	132	E_Hapmap	T			E_Cited			E_Phenotype_or_Disease												3136749
8	42208964	SNV	T	C	No	1		Heterozygous	Homo_sapiens		Homo_sapiens	4	98	4.08163	dbSNP_147	SNV	E_Freq	E_1000G	C	0.0263578	132	E_Hapmap	T			E_Cited			E_Phenotype_or_Disease												3136749
8	42208970	SNV	T	T	Yes	1		Heterozygous				1	98	1.02041
8	42208970	SNV	T	C	No	1		Heterozygous				1	98	1.02041
8	42208974	SNV	T	T	Yes	1		Heterozygous	Homo_sapiens		Homo_sapiens	1	98	1.02041	dbSNP_147	SNV							T																		867112441
8	42208974	SNV	T	C	No	1		Heterozygous	Homo_sapiens		Homo_sapiens	1	98	1.02041	dbSNP_147	SNV							T																		867112441
8	42209021	SNV	G	G	Yes	1		Heterozygous				1	98	1.02041
8	42209021	SNV	G	A	No	1		Heterozygous				1	98	1.02041
8	42209095	SNV	G	G	Yes	1		Heterozygous	Homo_sapiens		Homo_sapiens	13	98	13.2653	dbSNP_147	SNV	E_Freq	E_1000G	G	0.308506	1545	E_Hapmap	G																		2953994
8	42209095	SNV	G	A	No	1		Unknown	Homo_sapiens		Homo_sapiens	93	98	94.898	dbSNP_147	SNV	E_Freq	E_1000G	G	0.308506	1545	E_Hapmap	G																		2953994
8	42209452	SNV	T	C	No	1		Homozygous				1	98	1.02041
8	42209504	SNV	C	C	Yes	1		Heterozygous	Homo_sapiens		Homo_sapiens	12	98	12.2449	dbSNP_147	SNV	E_Freq	E_1000G	C	0.308706	1546	E_Hapmap	C																		2979896
8	42209504	SNV	C	A	No	1		Unknown	Homo_sapiens		Homo_sapiens	84	98	85.7143	dbSNP_147	SNV	E_Freq	E_1000G	C	0.308706	1546	E_Hapmap	C																		2979896
8	42209660	SNV	T	T	Yes	1		Heterozygous				1	98	1.02041
8	42209660	SNV	T	G	No	1		Heterozygous				1	98	1.02041
8	42210325	SNV	G	G	Yes	1		Heterozygous				1	98	1.02041
8	42210325	SNV	G	A	No	1		Heterozygous				1	98	1.02041
8	42210528^42210529	Insertion	-	-	Yes	0		Heterozygous				8	98	8.16327
8	42210528^42210529	Insertion	-	TTGCA	No	5		Heterozygous				8	98	8.16327
8	42210566	SNV	T	T	Yes	1		Heterozygous				1	98	1.02041
8	42210566	SNV	T	C	No	1		Heterozygous				1	98	1.02041
8	42211206	SNV	T	T	Yes	1		Heterozygous				1	98	1.02041
8	42211206	SNV	T	C	No	1		Heterozygous				1	98	1.02041
8	42211348	SNV	G	G	Yes	1		Heterozygous				1	98	1.02041
8	42211348	SNV	G	A	No	1		Heterozygous				1	98	1.02041
8	42211787	SNV	A	A	Yes	1		Heterozygous	Homo_sapiens		Homo_sapiens	3	98	3.06122	dbSNP_147	SNV	E_Freq	E_1000G	G	0.000399361	2		A																		188448262
8	42211787	SNV	A	G	No	1		Heterozygous	Homo_sapiens		Homo_sapiens	3	98	3.06122	dbSNP_147	SNV	E_Freq	E_1000G	G	0.000399361	2		A																		188448262
8	42211888	SNV	T	T	Yes	1		Heterozygous				1	98	1.02041
8	42211888	SNV	T	G	No	1		Heterozygous				1	98	1.02041
8	42211900	SNV	T	T	Yes	1		Heterozygous				1	98	1.02041
8	42211900	SNV	T	C	No	1		Heterozygous				1	98	1.02041
8	42212126	SNV	A	A	Yes	1		Heterozygous	Homo_sapiens		Homo_sapiens	1	98	1.02041	dbSNP_147	SNV	E_Freq	E_1000G	T	0.00279553	14		A																		3136752
8	42212126	SNV	A	T	No	1		Heterozygous	Homo_sapiens		Homo_sapiens	1	98	1.02041	dbSNP_147	SNV	E_Freq	E_1000G	T	0.00279553	14		A																		3136752
8	42212458..42212459	MNV	AT	AT	Yes	2		Heterozygous				1	98	1.02041
8	42212458..42212459	MNV	AT	TA	No	2		Heterozygous				1	98	1.02041
8	42212545^42212546	Insertion	-	G	No	1		Homozygous			Homo_sapiens	4	98	4.08163
8	42212547	SNV	T	G	No	1		Unknown	Homo_sapiens		Homo_sapiens	83	98	84.6939	dbSNP_147	SNV	E_Freq	E_1000G	T	0.302716	1516	E_Hapmap	G																		2976238
8	42212547	SNV	T	T	Yes	1		Heterozygous	Homo_sapiens		Homo_sapiens	14	98	14.2857	dbSNP_147	SNV	E_Freq	E_1000G	T	0.302716	1516	E_Hapmap	G																		2976238
8	42212594^42212595	Insertion	-	C	No	1		Homozygous				1	98	1.02041
8	42212749	SNV	G	G	Yes	1		Heterozygous				1	98	1.02041
8	42212749	SNV	G	A	No	1		Heterozygous				1	98	1.02041
8	42212757	SNV	C	C	Yes	1		Heterozygous				1	98	1.02041
8	42212757	SNV	C	T	No	1		Heterozygous				1	98	1.02041
8	42212775	SNV	C	C	Yes	1		Heterozygous				1	98	1.02041
8	42212775	SNV	C	T	No	1		Heterozygous				1	98	1.02041
8	42213256	SNV	G	G	Yes	1		Heterozygous	Homo_sapiens		Homo_sapiens	11	98	11.2245	dbSNP_147	SNV	E_Freq	E_1000G	G	0.304113	1523	E_Hapmap	A			E_Cited															2953983
8	42213256	SNV	G	A	No	1		Unknown	Homo_sapiens		Homo_sapiens	83	98	84.6939	dbSNP_147	SNV	E_Freq	E_1000G	G	0.304113	1523	E_Hapmap	A			E_Cited															2953983
8	42213442	SNV	G	G	Yes	1		Heterozygous	Homo_sapiens		Homo_sapiens	13	98	13.2653	dbSNP_147	SNV	E_Freq	E_1000G	A	0.0103834	52		G																		141279009
8	42213442	SNV	G	A	No	1		Heterozygous	Homo_sapiens		Homo_sapiens	13	98	13.2653	dbSNP_147	SNV	E_Freq	E_1000G	A	0.0103834	52		G																		141279009
8	42213787	SNV	G	G	Yes	1		Heterozygous	Homo_sapiens		Homo_sapiens	3	98	3.06122	dbSNP_147	SNV	E_Freq	E_1000G	A	0.00698882	35	E_Hapmap	G																		3136755
8	42213787	SNV	G	A	No	1		Heterozygous	Homo_sapiens		Homo_sapiens	3	98	3.06122	dbSNP_147	SNV	E_Freq	E_1000G	A	0.00698882	35	E_Hapmap	G																		3136755
8	42214024	SNV	T	T	Yes	1		Heterozygous	Homo_sapiens		Homo_sapiens	2	98	2.04082	dbSNP_147	SNV	E_Freq	E_1000G	C	0.00938498	47		T																		3136756
8	42214024	SNV	T	C	No	1		Heterozygous	Homo_sapiens		Homo_sapiens	2	98	2.04082	dbSNP_147	SNV	E_Freq	E_1000G	C	0.00938498	47		T																		3136756
8	42214812	SNV	T	T	Yes	1		Heterozygous				1	98	1.02041
8	42214812	SNV	T	C	No	1		Heterozygous				1	98	1.02041
8	42214890	SNV	T	T	Yes	1		Heterozygous				1	98	1.02041
8	42214890	SNV	T	C	No	1		Heterozygous				1	98	1.02041
8	42215250	SNV	T	T	Yes	1		Heterozygous	Homo_sapiens		Homo_sapiens	3	98	3.06122	dbSNP_147	SNV	E_Freq	E_1000G	C	0.0788738	395		T																		201869751
8	42215250	SNV	T	C	No	1		Heterozygous	Homo_sapiens		Homo_sapiens	3	98	3.06122	dbSNP_147	SNV	E_Freq	E_1000G	C	0.0788738	395		T																		201869751
8	42215251	SNV	T	T	Yes	1		Heterozygous	Homo_sapiens		Homo_sapiens	1	98	1.02041	dbSNP_147	SNV							T																		866880063
8	42215251	SNV	T	C	No	1		Heterozygous	Homo_sapiens		Homo_sapiens	1	98	1.02041	dbSNP_147	SNV							T																		866880063
8	42215264	SNV	G	G	Yes	1		Heterozygous				1	98	1.02041
8	42215264	SNV	G	T	No	1		Heterozygous				1	98	1.02041
8	42215459	SNV	G	G	Yes	1		Heterozygous				1	98	1.02041
8	42215459	SNV	G	A	No	1		Heterozygous				1	98	1.02041
8	42215605	SNV	C	C	Yes	1		Heterozygous	Homo_sapiens		Homo_sapiens	1	98	1.02041	dbSNP_147	SNV	E_Freq	E_1000G	G	0.0233626	117		C																		116620522
8	42215605	SNV	C	G	No	1		Heterozygous	Homo_sapiens		Homo_sapiens	1	98	1.02041	dbSNP_147	SNV	E_Freq	E_1000G	G	0.0233626	117		C																		116620522
8	42216332	SNV	C	C	Yes	1		Heterozygous	Homo_sapiens		Homo_sapiens	1	98	1.02041	dbSNP_147	SNV	E_Freq	E_1000G	T	0.000399361	2		C																		534496282
8	42216332	SNV	C	T	No	1		Heterozygous	Homo_sapiens		Homo_sapiens	1	98	1.02041	dbSNP_147	SNV	E_Freq	E_1000G	T	0.000399361	2		C																		534496282
8	42216341	SNV	A	A	Yes	1		Heterozygous	Homo_sapiens		Homo_sapiens	11	98	11.2245	dbSNP_147	SNV	E_Freq	E_1000G	C	0.308506	1545		A																		59423074
8	42216341	SNV	A	C	No	1		Unknown	Homo_sapiens		Homo_sapiens	5	98	5.10204	dbSNP_147	SNV	E_Freq	E_1000G	C	0.308506	1545		A																		59423074
8	42216633	SNV	C	C	Yes	1		Heterozygous				1	98	1.02041
8	42216633	SNV	C	T	No	1		Heterozygous				1	98	1.02041
8	42217052	SNV	T	T	Yes	1		Heterozygous				1	98	1.02041
8	42217052	SNV	T	C	No	1		Heterozygous				1	98	1.02041
8	42217058	SNV	T	T	Yes	1		Heterozygous				1	98	1.02041
8	42217058	SNV	T	C	No	1		Heterozygous				1	98	1.02041
8	42217059	SNV	T	T	Yes	1		Heterozygous				1	98	1.02041
8	42217059	SNV	T	C	No	1		Heterozygous				1	98	1.02041
8	42217640	SNV	A	A	Yes	1		Heterozygous			Homo_sapiens	2	98	2.04082
8	42217640	SNV	A	T	No	1		Heterozygous			Homo_sapiens	2	98	2.04082
8	42217766	SNV	T	T	Yes	1		Heterozygous				1	98	1.02041
8	42217766	SNV	T	C	No	1		Heterozygous				1	98	1.02041
8	42218720	SNV	A	A	Yes	1		Heterozygous				1	98	1.02041
8	42218720	SNV	A	G	No	1		Heterozygous				1	98	1.02041
8	42218905	SNV	A	A	Yes	1		Heterozygous				1	98	1.02041
8	42218905	SNV	A	G	No	1		Heterozygous				1	98	1.02041
8	42219048	SNV	A	A	Yes	1		Heterozygous	Homo_sapiens		Homo_sapiens	17	98	17.3469	dbSNP_147	SNV	E_Freq	E_1000G	G	0.333666	1671	E_Hapmap	G			E_Cited															2272615
8	42219048	SNV	A	G	No	1		Unknown	Homo_sapiens		Homo_sapiens	7	98	7.14286	dbSNP_147	SNV	E_Freq	E_1000G	G	0.333666	1671	E_Hapmap	G			E_Cited															2272615
8	42219305	Deletion	C	-	No	1		Unknown	Homo_sapiens		Homo_sapiens	13	98	13	dbSNP_147	deletion	E_Freq	E_1000G	-	0.335663	1681		T																		35609234
8	42219305	Deletion	C	-	No	1		Unknown	Homo_sapiens		Homo_sapiens	14	98	14	dbSNP_147	deletion	E_Freq	E_1000G	-	0.335663	1681		T																		35609234
8	42219877	SNV	A	A	Yes	1		Heterozygous				2	98	2.04082
8	42219877	Deletion	A	-	No	1		Heterozygous				2	98	2.04082
8	42219896	SNV	A	A	Yes	1		Heterozygous				1	98	1.02041
8	42219896	SNV	A	G	No	1		Heterozygous				1	98	1.02041
8	42220002	SNV	C	C	Yes	1		Heterozygous				1	98	1.02041
8	42220002	SNV	C	T	No	1		Heterozygous				1	98	1.02041
8	42220245^42220246	Insertion	-	-	Yes	0		Heterozygous			Homo_sapiens	1	98	1.02041
8	42220245^42220246	Insertion	-	C	No	1		Heterozygous			Homo_sapiens	1	98	1.02041
8	42220246	SNV	A	A	Yes	1		Heterozygous	Homo_sapiens		Homo_sapiens	1	98	1.02041	dbSNP_147	SNV							A	E_ExAC																	774517394
8	42220246	SNV	A	C	No	1		Heterozygous	Homo_sapiens		Homo_sapiens	1	98	1.02041	dbSNP_147	SNV							A	E_ExAC																	774517394
8	42220423	SNV	G	G	Yes	1		Heterozygous	Homo_sapiens		Homo_sapiens	10	98	10.2041	dbSNP_147	SNV	E_Freq	E_1000G	A	0.304513	1525		G																		3136780
8	42220423	SNV	G	A	No	1		Unknown	Homo_sapiens		Homo_sapiens	4	98	4.08163	dbSNP_147	SNV	E_Freq	E_1000G	A	0.304513	1525		G																		3136780
8	42220510	SNV	C	C	Yes	1		Heterozygous				1	98	1.02041
8	42220510	SNV	C	T	No	1		Heterozygous				1	98	1.02041
8	42220589	SNV	A	A	Yes	1		Heterozygous	Homo_sapiens		Homo_sapiens	12	98	12.2449	dbSNP_147	SNV	E_Freq	E_1000G	G	0.335663	1681		G																		11990332
8	42220589	SNV	A	G	No	1		Unknown	Homo_sapiens		Homo_sapiens	13	98	13	dbSNP_147	SNV	E_Freq	E_1000G	G	0.335663	1681		G																		11990332
8	42220624	SNV	A	A	Yes	1		Heterozygous				1	98	1.02041
8	42220624	SNV	A	G	No	1		Heterozygous				1	98	1.02041
8	42220710	SNV	G	G	Yes	1		Heterozygous	Homo_sapiens		Homo_sapiens	5	98	5.10204	dbSNP_147	SNV	E_Freq	E_1000G	A	0.113818	570		G																		11993638
8	42220710	SNV	G	A	No	1		Heterozygous	Homo_sapiens		Homo_sapiens	5	98	5.10204	dbSNP_147	SNV	E_Freq	E_1000G	A	0.113818	570		G																		11993638
8	42220788	SNV	T	T	Yes	1		Heterozygous				1	98	1.02041
8	42220788	SNV	T	C	No	1		Heterozygous				1	98	1.02041
8	42220907	SNV	G	G	Yes	1		Heterozygous	Homo_sapiens		Homo_sapiens	3	98	3.06122	dbSNP_147	SNV	E_Freq	E_1000G	A	0.000399361	2		G																		183166276
8	42220907	SNV	G	A	No	1		Heterozygous	Homo_sapiens		Homo_sapiens	3	98	3.06122	dbSNP_147	SNV	E_Freq	E_1000G	A	0.000399361	2		G																		183166276
8	42220943	SNV	G	G	Yes	1		Heterozygous	Homo_sapiens		Homo_sapiens	1	98	1.02041	dbSNP_147	SNV	E_Freq	E_1000G	A	0.000399361	2		G																		189775781
8	42220943	Deletion	G	-	No	1		Heterozygous			Homo_sapiens	1	98	1.02041
8	42221065	SNV	A	A	Yes	1		Heterozygous				7	98	7.14286
8	42221065	SNV	A	C	No	1		Heterozygous				5	98	5.10204
8	42221065	SNV	A	T	No	1		Heterozygous				2	98	2.04082
8	42221066	SNV	A	A	Yes	1		Heterozygous				4	98	4.08163
8	42221066	SNV	A	T	No	1		Heterozygous				3	98	3.06122
8	42221066	SNV	A	C	No	1		Heterozygous				1	98	1.02041
8	42221069	SNV	A	A	Yes	1		Heterozygous				40	98	40.8163
8	42221069	SNV	A	C	No	1		Heterozygous				35	98	35.7143
8	42221069	SNV	A	G	No	1		Heterozygous				32	98	32.6531
8	42221069	SNV	A	T	No	1		Heterozygous				31	98	31.6327
8	42221070	SNV	A	A	Yes	1		Heterozygous				44	98	44.898
8	42221070	SNV	A	G	No	1		Heterozygous				41	98	41.8367
8	42221070	SNV	A	T	No	1		Heterozygous				16	98	16.3265
8	42221452	SNV	T	T	Yes	1		Heterozygous				1	98	1.02041
8	42221452	SNV	T	C	No	1		Heterozygous				1	98	1.02041
8	42221454	SNV	T	T	Yes	1		Heterozygous				1	98	1.02041
8	42221454	SNV	T	G	No	1		Heterozygous				1	98	1.02041
8	42221456	SNV	T	T	Yes	1		Heterozygous				2	98	2.04082
8	42221456	SNV	T	G	No	1		Heterozygous				2	98	2.04082
8	42221457	SNV	T	T	Yes	1		Heterozygous				1	98	1.02041
8	42221457	SNV	T	G	No	1		Heterozygous				1	98	1.02041
8	42221458	SNV	T	T	Yes	1		Heterozygous				1	98	1.02041
8	42221458	SNV	T	G	No	1		Heterozygous				1	98	1.02041
8	42221461	SNV	T	T	Yes	1		Heterozygous				2	98	2.04082
8	42221461	SNV	T	A	No	1		Heterozygous				2	98	2.04082
8	42221463	SNV	A	A	Yes	1		Heterozygous				2	98	2.04082
8	42221463	SNV	A	T	No	1		Heterozygous				2	98	2.04082
8	42221466	SNV	A	A	Yes	1		Heterozygous				1	98	1.02041
8	42221466	SNV	A	G	No	1		Heterozygous				1	98	1.02041
8	42222113	SNV	A	A	Yes	1		Heterozygous	Homo_sapiens		Homo_sapiens	16	98	16.3265	dbSNP_147	SNV	E_Freq	E_1000G	C	0.339457	1700	E_Hapmap	C			E_Cited															3136781
8	42222113	SNV	A	C	No	1		Unknown	Homo_sapiens		Homo_sapiens	6	98	6.12245	dbSNP_147	SNV	E_Freq	E_1000G	C	0.339457	1700	E_Hapmap	C			E_Cited															3136781
8	42222207	SNV	A	A	Yes	1		Heterozygous	Homo_sapiens		Homo_sapiens	1	98	1.02041	dbSNP_147	SNV	E_Freq	E_1000G	G	0.00119808	6		A																		188570801
8	42222207	SNV	A	G	No	1		Heterozygous	Homo_sapiens		Homo_sapiens	1	98	1.02041	dbSNP_147	SNV	E_Freq	E_1000G	G	0.00119808	6		A																		188570801
8	42222474	SNV	T	T	Yes	1		Heterozygous				1	98	1.02041
8	42222474	SNV	T	A	No	1		Heterozygous				1	98	1.02041
8	42222502	SNV	G	G	Yes	1		Heterozygous	Homo_sapiens		Homo_sapiens	13	98	13.2653	dbSNP_147	SNV	E_Freq	E_1000G	A	0.15635	783		G																		3136783
8	42222502	SNV	G	A	No	1		Unknown	Homo_sapiens		Homo_sapiens	16	98	16.3265	dbSNP_147	SNV	E_Freq	E_1000G	A	0.15635	783		G																		3136783
8	42222502..42222503	MNV	GG	AA	No	2		Heterozygous		Homo_sapiens	Homo_sapiens	1	98	1.02041
8	42222503	SNV	G	G	Yes	1		Heterozygous	Homo_sapiens		Homo_sapiens	3	98	3.06122	dbSNP_147	SNV	E_Freq	E_1000G	A	0.00738818	37		G																		117778081
8	42222503	SNV	G	A	No	1		Heterozygous	Homo_sapiens		Homo_sapiens	4	98	4.08163	dbSNP_147	SNV	E_Freq	E_1000G	A	0.00738818	37		G																		117778081
8	42222579	SNV	T	T	Yes	1		Heterozygous				5	98	5.10204
8	42222579	SNV	T	G	No	1		Heterozygous				5	98	5.10204
8	42222582..42222583	MNV	GT	GT	Yes	2		Heterozygous				5	98	5.10204
8	42222582..42222583	MNV	GT	CA	No	2		Heterozygous				5	98	5.10204
8	42222595^42222596	Insertion	-	-	Yes	0		Heterozygous				6	98	6.12245
8	42222595^42222596	Insertion	-	C	No	1		Heterozygous				6	98	6.12245
8	42222647	SNV	T	T	Yes	1		Heterozygous				1	98	1.02041
8	42222647	SNV	T	C	No	1		Heterozygous				1	98	1.02041
8	42223345	SNV	T	T	Yes	1		Heterozygous				1	98	1.02041
8	42223345	SNV	T	C	No	1		Heterozygous				1	98	1.02041
8	42223350	SNV	G	G	Yes	1		Heterozygous				1	98	1.02041
8	42223350	SNV	G	A	No	1		Heterozygous				1	98	1.02041
8	42223355	SNV	C	C	Yes	1		Heterozygous				1	98	1.02041
8	42223355	SNV	C	T	No	1		Heterozygous				1	98	1.02041
8	42223394	SNV	A	A	Yes	1		Heterozygous				4	98	4.08163
8	42223394	SNV	A	G	No	1		Heterozygous				4	98	4.08163
8	42223416	SNV	A	A	Yes	1		Heterozygous	Homo_sapiens		Homo_sapiens	1	98	1.02041	dbSNP_147	SNV							A																		112283468
8	42223416	SNV	A	G	No	1		Heterozygous	Homo_sapiens		Homo_sapiens	1	98	1.02041	dbSNP_147	SNV							A																		112283468
8	42223432..42223433	MNV	AC	AC	Yes	2		Heterozygous				1	98	1.02041
8	42223432..42223433	MNV	AC	GT	No	2		Heterozygous				1	98	1.02041
8	42224155	SNV	A	A	Yes	1		Heterozygous	Homo_sapiens		Homo_sapiens	4	98	4.08163	dbSNP_147	SNV	E_Freq	E_1000G	G	0.112819	565	E_Hapmap	A																		3136788
8	42224155	SNV	A	G	No	1		Heterozygous	Homo_sapiens		Homo_sapiens	4	98	4.08163	dbSNP_147	SNV	E_Freq	E_1000G	G	0.112819	565	E_Hapmap	A																		3136788
8	42224531	SNV	T	T	Yes	1		Heterozygous	Homo_sapiens		Homo_sapiens	3	98	3.06122	dbSNP_147	SNV	E_Freq	E_1000G	C	0.000199681	1		T																		187849279
8	42224531	SNV	T	C	No	1		Heterozygous	Homo_sapiens		Homo_sapiens	3	98	3.06122	dbSNP_147	SNV	E_Freq	E_1000G	C	0.000199681	1		T																		187849279
8	42224584	SNV	A	A	Yes	1		Heterozygous				1	98	1.02041
8	42224584	SNV	A	G	No	1		Heterozygous				1	98	1.02041
8	42225016	SNV	A	A	Yes	1		Heterozygous	Homo_sapiens		Homo_sapiens	18	98	18.3673	dbSNP_147	SNV	E_Freq	E_1000G	C	0.340056	1703	E_Hapmap	C			E_Cited															3136790
8	42225016	SNV	A	C	No	1		Unknown	Homo_sapiens		Homo_sapiens	8	98	8.16327	dbSNP_147	SNV	E_Freq	E_1000G	C	0.340056	1703	E_Hapmap	C			E_Cited															3136790
8	42225904	SNV	T	T	Yes	1		Heterozygous				1	98	1.02041
8	42225904	SNV	T	C	No	1		Heterozygous				1	98	1.02041
8	42226030	SNV	A	A	Yes	1		Heterozygous				1	98	1.02041
8	42226030	SNV	A	G	No	1		Heterozygous				1	98	1.02041
8	42226129	SNV	C	C	Yes	1		Heterozygous	Homo_sapiens		Homo_sapiens	10	98	10.2041	dbSNP_147	SNV	E_Freq	E_1000G	G	0.303714	1521		C																		3136793
8	42226129	SNV	C	G	No	1		Unknown	Homo_sapiens		Homo_sapiens	5	98	5.10204	dbSNP_147	SNV	E_Freq	E_1000G	G	0.303714	1521		C																		3136793
8	42226263	SNV	A	A	Yes	1		Heterozygous				1	98	1.02041
8	42226263	SNV	A	G	No	1		Heterozygous				1	98	1.02041
8	42226504	SNV	T	T	Yes	1		Heterozygous				1	98	1.02041
8	42226504	SNV	T	C	No	1		Heterozygous				1	98	1.02041
8	42226554	SNV	A	A	Yes	1		Heterozygous	Homo_sapiens		Homo_sapiens	15	98	15.3061	dbSNP_147	SNV	E_Freq	E_1000G	G	0.330871	1657	E_Hapmap	G			E_Cited															3136794
8	42226554	SNV	A	G	No	1		Unknown	Homo_sapiens		Homo_sapiens	6	98	6.12245	dbSNP_147	SNV	E_Freq	E_1000G	G	0.330871	1657	E_Hapmap	G			E_Cited															3136794
8	42226562	SNV	C	C	Yes	1		Heterozygous				1	98	1.02041
8	42226562	SNV	C	T	No	1		Heterozygous				1	98	1.02041
8	42226616	SNV	G	G	Yes	1		Heterozygous	Homo_sapiens		Homo_sapiens	5	98	5.10204	dbSNP_147	SNV	E_Freq	E_1000G	A	0.0507189	254		G																		3136795
8	42226616	SNV	G	A	No	1		Heterozygous	Homo_sapiens		Homo_sapiens	5	98	5.10204	dbSNP_147	SNV	E_Freq	E_1000G	A	0.0507189	254		G																		3136795
8	42227340	SNV	A	A	Yes	1		Heterozygous	Homo_sapiens		Homo_sapiens	1	98	1.02041	dbSNP_147	SNV	E_Freq	E_1000G	G	0.000399361	2		A	E_ExAC	E_ESP																202044677
8	42227340	SNV	A	G	No	1		Heterozygous	Homo_sapiens		Homo_sapiens	1	98	1.02041	dbSNP_147	SNV	E_Freq	E_1000G	G	0.000399361	2		A	E_ExAC	E_ESP																202044677
8	42227659	SNV	T	T	Yes	1		Heterozygous	Homo_sapiens		Homo_sapiens	1	98	1.02041	dbSNP_147	SNV							T	E_ExAC																	776191604
8	42227659	SNV	T	C	No	1		Heterozygous	Homo_sapiens		Homo_sapiens	1	98	1.02041	dbSNP_147	SNV							T	E_ExAC																	776191604
8	42227787	SNV	T	T	Yes	1		Heterozygous	Homo_sapiens		Homo_sapiens	9	98	9.18367	dbSNP_147	SNV	E_Freq	E_1000G	G	0.223842	1121		T																		3136806
8	42227787	SNV	T	G	No	1		Heterozygous	Homo_sapiens		Homo_sapiens	9	98	9.18367	dbSNP_147	SNV	E_Freq	E_1000G	G	0.223842	1121		T																		3136806
8	42227788	SNV	T	T	Yes	1		Heterozygous	Homo_sapiens		Homo_sapiens	7	98	7.14286	dbSNP_147	SNV	E_Freq	E_1000G	G	0.366014	1833		T																		397738195
8	42227788	SNV	T	G	No	1		Heterozygous	Homo_sapiens		Homo_sapiens	7	98	7.14286	dbSNP_147	SNV	E_Freq	E_1000G	G	0.366014	1833		T																		397738195
8	42227789	SNV	T	T	Yes	1		Heterozygous	Homo_sapiens		Homo_sapiens	3	98	3.06122	dbSNP_147	SNV							T																		202121458
8	42227789	SNV	T	G	No	1		Heterozygous	Homo_sapiens		Homo_sapiens	3	98	3.06122	dbSNP_147	SNV							T																		202121458
8	42227790	SNV	T	T	Yes	1		Heterozygous				1	98	1.02041
8	42227790	SNV	T	G	No	1		Heterozygous				1	98	1.02041
8	42227948	SNV	T	T	Yes	1		Heterozygous				1	98	1.02041
8	42227948	SNV	T	C	No	1		Heterozygous				1	98	1.02041
8	42228014	SNV	T	T	Yes	1		Heterozygous				1	98	1.02041
8	42228014	SNV	T	C	No	1		Heterozygous				1	98	1.02041
8	42228103	SNV	T	T	Yes	1		Heterozygous				1	98	1.02041
8	42228103	SNV	T	A	No	1		Heterozygous				1	98	1.02041
8	42228128	SNV	G	G	Yes	1		Heterozygous	Homo_sapiens		Homo_sapiens	4	98	4.08163	dbSNP_147	SNV	E_Freq	E_1000G	T	0.00299521	15		G																		79458922
8	42228128	SNV	G	T	No	1		Heterozygous	Homo_sapiens		Homo_sapiens	4	98	4.08163	dbSNP_147	SNV	E_Freq	E_1000G	T	0.00299521	15		G																		79458922
8	42228437	SNV	A	A	Yes	1		Heterozygous	Homo_sapiens		Homo_sapiens	1	98	1.02041	dbSNP_147	SNV	E_Freq	E_1000G	G	0.00119808	6		A																		146147450
8	42228437	SNV	A	G	No	1		Heterozygous	Homo_sapiens		Homo_sapiens	1	98	1.02041	dbSNP_147	SNV	E_Freq	E_1000G	G	0.00119808	6		A																		146147450
8	42228618	SNV	C	C	Yes	1		Heterozygous	Homo_sapiens		Homo_sapiens	12	98	12.2449	dbSNP_147	SNV	E_Freq	E_1000G	G	0.308107	1543	E_Hapmap	G																		3136811
8	42228618	SNV	C	G	No	1		Unknown	Homo_sapiens		Homo_sapiens	6	98	6.12245	dbSNP_147	SNV	E_Freq	E_1000G	G	0.308107	1543	E_Hapmap	G																		3136811
8	42228941	SNV	G	G	Yes	1		Heterozygous	Homo_sapiens		Homo_sapiens	7	98	7.14286	dbSNP_147	SNV	E_Freq	E_1000G	C	0.173922	871		G																		4526344
8	42228941	SNV	G	C	No	1		Heterozygous	Homo_sapiens		Homo_sapiens	7	98	7.14286	dbSNP_147	SNV	E_Freq	E_1000G	C	0.173922	871		G																		4526344
8	42229059^42229060	Insertion	-	T	No	1		Homozygous			Homo_sapiens	1	98	1.02041
8	42229086	SNV	G	G	Yes	1		Heterozygous				1	98	1.02041
8	42229086	SNV	G	A	No	1		Heterozygous				1	98	1.02041
8	42195384	SNV	T	T	Yes	1		Heterozygous				1	98	1.02041
8	42195384	SNV	T	C	No	1		Heterozygous				1	98	1.02041
8	42195408	SNV	A	A	Yes	1		Heterozygous				1	98	1.02041
8	42195408	SNV	A	T	No	1		Heterozygous				1	98	1.02041
8	42195511	SNV	C	C	Yes	1		Heterozygous	Homo_sapiens		Homo_sapiens	1	98	1.02041	dbSNP_147	SNV	E_Freq	E_1000G	T	0.000199681	1		C				574392412
8	42195511	SNV	C	T	No	1		Heterozygous	Homo_sapiens		Homo_sapiens	1	98	1.02041	dbSNP_147	SNV	E_Freq	E_1000G	T	0.000199681	1		C				574392412
8	42195948	SNV	C	C	Yes	1		Heterozygous				1	98	1.02041
8	42195948	SNV	C	T	No	1		Heterozygous				1	98	1.02041
8	42196008	SNV	A	A	Yes	1		Heterozygous				1	98	1.02041
8	42196008	SNV	A	G	No	1		Heterozygous				1	98	1.02041
8	42196046	SNV	C	C	Yes	1		Heterozygous	Homo_sapiens		Homo_sapiens	1	98	1.02041	dbSNP_147	SNV	E_Freq	E_1000G	A	0.000199681	1		C				564359999
8	42196046	SNV	C	T	No	1		Heterozygous	Homo_sapiens		Homo_sapiens	1	98	1.02041	dbSNP_147	SNV	E_Freq	E_1000G	A	0.000199681	1		C				564359999
8	42196362	SNV	C	C	Yes	1		Heterozygous	Homo_sapiens		Homo_sapiens	1	98	1.02041	dbSNP_147	SNV	E_Freq	E_1000G	G	0.0191693	96		C				3136716
8	42196362	SNV	C	G	No	1		Heterozygous	Homo_sapiens		Homo_sapiens	1	98	1.02041	dbSNP_147	SNV	E_Freq	E_1000G	G	0.0191693	96		C				3136716
8	42197180	SNV	T	T	Yes	1		Heterozygous				1	98	1.02041
8	42197180	SNV	T	C	No	1		Heterozygous				1	98	1.02041
8	42197235	SNV	T	T	Yes	1		Heterozygous				1	98	1.02041
8	42197235	SNV	T	A	No	1		Heterozygous				1	98	1.02041
8	42197256	SNV	T	T	Yes	1		Heterozygous				1	98	1.02041
8	42197256	SNV	T	C	No	1		Heterozygous				1	98	1.02041
8	42197258	SNV	C	C	Yes	1		Heterozygous				1	98	1.02041
8	42197258	SNV	C	T	No	1		Heterozygous				1	98	1.02041
8	42197461	SNV	A	A	Yes	1		Heterozygous				1	98	1.02041
8	42197461	SNV	A	T	No	1		Heterozygous				1	98	1.02041
8	42197829	SNV	T	T	Yes	1		Heterozygous				1	98	1.02041
8	42197829	SNV	T	C	No	1		Heterozygous				1	98	1.02041
8	42197898	SNV	T	T	Yes	1		Heterozygous				1	98	1.02041
8	42197898	SNV	T	C	No	1		Heterozygous				1	98	1.02041
8	42197923	SNV	C	C	Yes	1		Heterozygous	Homo_sapiens		Homo_sapiens	4	98	4.08163	dbSNP_147	SNV	E_Freq	E_1000G	T	0.0509185	255		C				3136719
8	42197923	SNV	C	T	No	1		Heterozygous	Homo_sapiens		Homo_sapiens	4	98	4.08163	dbSNP_147	SNV	E_Freq	E_1000G	T	0.0509185	255		C				3136719
8	42197949	SNV	A	A	Yes	1		Heterozygous				1	98	1.02041
8	42197949	SNV	A	G	No	1		Heterozygous				1	98	1.02041
8	42197969	SNV	A	A	Yes	1		Heterozygous				1	98	1.02041
8	42197969	SNV	A	G	No	1		Heterozygous				1	98	1.02041
8	42197979	SNV	T	T	Yes	1		Heterozygous				1	98	1.02041
8	42197979	SNV	T	C	No	1		Heterozygous				1	98	1.02041
8	42198000	SNV	T	T	Yes	1		Heterozygous				1	98	1.02041
8	42198000	SNV	T	C	No	1		Heterozygous				1	98	1.02041
8	42198344	SNV	T	T	Yes	1		Heterozygous	Homo_sapiens		Homo_sapiens	1	98	1.02041	dbSNP_147	SNV	E_Freq	E_1000G	C	0.00539137	27		T				62508030
8	42198344	SNV	T	C	No	1		Heterozygous	Homo_sapiens		Homo_sapiens	1	98	1.02041	dbSNP_147	SNV	E_Freq	E_1000G	C	0.00539137	27		T				62508030
8	42198512	SNV	A	A	Yes	1		Heterozygous	Homo_sapiens		Homo_sapiens	1	98	1.02041	dbSNP_147	SNV	E_Freq	E_1000G	G	0.00239617	12	E_Hapmap	A				3136720
8	42198512	SNV	A	G	No	1		Heterozygous	Homo_sapiens		Homo_sapiens	1	98	1.02041	dbSNP_147	SNV	E_Freq	E_1000G	G	0.00239617	12	E_Hapmap	A				3136720
8	42199349	SNV	T	T	Yes	1		Heterozygous				1	98	1.02041
8	42199349	SNV	T	C	No	1		Heterozygous				1	98	1.02041
8	42200229	SNV	G	G	Yes	1		Heterozygous	Homo_sapiens		Homo_sapiens	1	98	1.02041	dbSNP_147	SNV	E_Freq	E_1000G	A	0.000199681	1		G				557796352
8	42200229	SNV	G	A	No	1		Heterozygous	Homo_sapiens		Homo_sapiens	1	98	1.02041	dbSNP_147	SNV	E_Freq	E_1000G	A	0.000199681	1		G				557796352
8	42201859	SNV	T	T	Yes	1		Heterozygous	Homo_sapiens		Homo_sapiens	3	98	3.06122	dbSNP_147	SNV	E_Freq	E_1000G	C	0.00579073	29		T				117965345
8	42201859	SNV	T	C	No	1		Heterozygous	Homo_sapiens		Homo_sapiens	3	98	3.06122	dbSNP_147	SNV	E_Freq	E_1000G	C	0.00579073	29		T				117965345
8	42201902	SNV	G	G	Yes	1		Heterozygous				1	98	1.02041
8	42201902	SNV	G	A	No	1		Heterozygous				1	98	1.02041
8	42202590	SNV	G	G	Yes	1		Heterozygous	Homo_sapiens		Homo_sapiens	1	98	1.02041	dbSNP_147	SNV	E_Freq	E_1000G	T	0.000199681	1		G				568092686
8	42202590	SNV	G	T	No	1		Heterozygous	Homo_sapiens		Homo_sapiens	1	98	1.02041	dbSNP_147	SNV	E_Freq	E_1000G	T	0.000199681	1		G				568092686
8	42202905	SNV	A	A	Yes	1		Heterozygous				1	98	1.02041
8	42202905	SNV	A	G	No	1		Heterozygous				1	98	1.02041
8	42203253	SNV	T	T	Yes	1		Heterozygous	Homo_sapiens		Homo_sapiens	2	98	2.04082	dbSNP_147	SNV	E_Freq	E_1000G	G	0.00519169	26		T				113635204
8	42203253	SNV	T	G	No	1		Heterozygous	Homo_sapiens		Homo_sapiens	2	98	2.04082	dbSNP_147	SNV	E_Freq	E_1000G	G	0.00519169	26		T				113635204
8	42203671	SNV	T	T	Yes	1		Heterozygous				1	98	1.02041
8	42203671	SNV	T	C	No	1		Heterozygous				1	98	1.02041
8	42203760	SNV	C	C	Yes	1		Heterozygous	Homo_sapiens		Homo_sapiens	1	98	1.02041	dbSNP_147	SNV	E_Freq	E_1000G	A	0.000798722	4		C				182004196
8	42203760	SNV	C	A	No	1		Heterozygous	Homo_sapiens		Homo_sapiens	1	98	1.02041	dbSNP_147	SNV	E_Freq	E_1000G	A	0.000798722	4		C				182004196
8	42203895^42203896	Insertion	-	-	Yes	0		Heterozygous				1	98	1.02041
8	42203895^42203896	Insertion	-	T	No	1		Heterozygous				1	98	1.02041
8	42203991	SNV	C	C	Yes	1		Heterozygous				1	98	1.02041
8	42203991	Deletion	C	-	No	1		Heterozygous				1	98	1.02041
8	42204582	SNV	A	A	Yes	1		Heterozygous				1	98	1.02041
8	42204582	SNV	A	C	No	1		Heterozygous				1	98	1.02041
8	42204686	SNV	T	T	Yes	1		Heterozygous				1	98	1.02041
8	42204686	SNV	T	C	No	1		Heterozygous				1	98	1.02041
8	42204698^42204699	Insertion	-	-	Yes	0		Heterozygous				1	98	1.02041
8	42204698^42204699	Insertion	-	A	No	1		Heterozygous				1	98	1.02041
8	42204810	SNV	C	C	Yes	1		Heterozygous				1	98	1.02041
8	42204810	SNV	C	A	No	1		Heterozygous				1	98	1.02041
8	42205080	SNV	A	A	Yes	1		Heterozygous	Homo_sapiens		Homo_sapiens	1	98	1.02041	dbSNP_147	SNV	E_Freq	E_1000G	G	0.0195687	98	E_Hapmap	A			E_Cited	3136739			E_Phenotype_or_Disease
8	42205080	SNV	A	G	No	1		Heterozygous	Homo_sapiens		Homo_sapiens	1	98	1.02041	dbSNP_147	SNV	E_Freq	E_1000G	G	0.0195687	98	E_Hapmap	A			E_Cited	3136739			E_Phenotype_or_Disease
8	42205383	SNV	A	A	Yes	1		Heterozygous				1	98	1.02041
8	42205383	SNV	A	G	No	1		Heterozygous				1	98	1.02041
8	42205970	SNV	T	T	Yes	1		Heterozygous				1	98	1.02041
8	42205970	SNV	T	C	No	1		Heterozygous				1	98	1.02041
8	42207481	SNV	C	C	Yes	1		Heterozygous	Homo_sapiens		Homo_sapiens	3	98	3.06122	dbSNP_147	SNV	E_Freq	E_1000G	G	0.0263578	132	E_Hapmap	C	E_ExAC	E_ESP		3136745
8	42207481	SNV	C	G	No	1		Heterozygous	Homo_sapiens		Homo_sapiens	3	98	3.06122	dbSNP_147	SNV	E_Freq	E_1000G	G	0.0263578	132	E_Hapmap	C	E_ExAC	E_ESP		3136745
8	42207660	SNV	T	T	Yes	1		Heterozygous				1	98	1.02041
8	42207660	SNV	T	C	No	1		Heterozygous				1	98	1.02041
8	42208210	SNV	T	T	Yes	1		Heterozygous	Homo_sapiens		Homo_sapiens	1	98	1.02041	dbSNP_147	SNV	E_Freq	E_1000G	C	0.000199681	1		T				536499785
8	42208210	SNV	T	C	No	1		Heterozygous	Homo_sapiens		Homo_sapiens	1	98	1.02041	dbSNP_147	SNV	E_Freq	E_1000G	C	0.000199681	1		T				536499785
8	42208331	SNV	A	A	Yes	1		Heterozygous	Homo_sapiens		Homo_sapiens	4	98	4.08163	dbSNP_147	SNV	E_Freq	E_1000G	G	0.0267572	134		A				3136747
8	42208331	SNV	A	G	No	1		Heterozygous	Homo_sapiens		Homo_sapiens	4	98	4.08163	dbSNP_147	SNV	E_Freq	E_1000G	G	0.0267572	134		A				3136747
8	42208962	SNV	T	T	Yes	1		Heterozygous				1	98	1.02041
8	42208962	SNV	T	A	No	1		Heterozygous				1	98	1.02041
8	42210450	SNV	G	G	Yes	1		Heterozygous	Homo_sapiens		Homo_sapiens	1	98	1.02041	dbSNP_147	SNV	E_Freq	E_1000G	A	0.00539137	27		G				184355624
8	42210450	SNV	G	A	No	1		Heterozygous	Homo_sapiens		Homo_sapiens	1	98	1.02041	dbSNP_147	SNV	E_Freq	E_1000G	A	0.00539137	27		G				184355624
8	42210523	SNV	C	C	Yes	1		Heterozygous				1	98	1.02041
8	42210523	SNV	C	G	No	1		Heterozygous				1	98	1.02041
8	42213126	SNV	G	G	Yes	1		Heterozygous	Homo_sapiens		Homo_sapiens	1	98	1.02041	dbSNP_147	SNV	E_Freq	E_1000G	C	0.00239617	12		G	E_ExAC	E_ESP		2307156
8	42213126	SNV	G	C	No	1		Heterozygous	Homo_sapiens		Homo_sapiens	1	98	1.02041	dbSNP_147	SNV	E_Freq	E_1000G	C	0.00239617	12		G	E_ExAC	E_ESP		2307156
8	42214175	SNV	G	G	Yes	1		Heterozygous	Homo_sapiens		Homo_sapiens	1	98	1.02041	dbSNP_147	SNV	E_Freq	E_1000G	A	0.0195687	98		G				3136758
8	42214175	SNV	G	A	No	1		Heterozygous	Homo_sapiens		Homo_sapiens	1	98	1.02041	dbSNP_147	SNV	E_Freq	E_1000G	A	0.0195687	98		G				3136758
8	42214521	SNV	C	C	Yes	1		Heterozygous	Homo_sapiens		Homo_sapiens	3	98	3.06122	dbSNP_147	SNV	E_Freq	E_1000G	T	0.000199681	1		C				549081235
8	42214521	SNV	C	T	No	1		Heterozygous	Homo_sapiens		Homo_sapiens	3	98	3.06122	dbSNP_147	SNV	E_Freq	E_1000G	T	0.000199681	1		C				549081235
8	42214985	SNV	T	T	Yes	1		Heterozygous				1	98	1.02041
8	42214985	SNV	T	G	No	1		Heterozygous				1	98	1.02041
8	42215060	SNV	A	A	Yes	1		Heterozygous	Homo_sapiens		Homo_sapiens	1	98	1.02041	dbSNP_147	SNV	E_Freq	E_1000G	T	0.00459265	23		A				41552615
8	42215060	SNV	A	T	No	1		Heterozygous	Homo_sapiens		Homo_sapiens	1	98	1.02041	dbSNP_147	SNV	E_Freq	E_1000G	T	0.00459265	23		A				41552615
8	42215261^42215262	Insertion	-	C	No	1		Heterozygous				1	98	1.02041
8	42215594	SNV	C	C	Yes	1		Heterozygous				1	98	1.02041
8	42215594	SNV	C	T	No	1		Heterozygous				1	98	1.02041
8	42215641	SNV	A	A	Yes	1		Heterozygous				1	98	1.02041
8	42215641	SNV	A	T	No	1		Heterozygous				1	98	1.02041
8	42215654	SNV	G	G	Yes	1		Heterozygous				1	98	1.02041
8	42215654	SNV	G	A	No	1		Heterozygous				1	98	1.02041
8	42216166	SNV	A	A	Yes	1		Heterozygous	Homo_sapiens		Homo_sapiens	1	98	1.02041	dbSNP_147	SNV							A				761185538
8	42216166	SNV	A	T	No	1		Heterozygous	Homo_sapiens		Homo_sapiens	1	98	1.02041	dbSNP_147	SNV							A				761185538
8	42217054	SNV	T	T	Yes	1		Heterozygous				1	98	1.02041
8	42217054	SNV	T	G	No	1		Heterozygous				1	98	1.02041
8	42217055	SNV	T	T	Yes	1		Heterozygous				3	98	3.06122
8	42217055	SNV	T	G	No	1		Heterozygous				3	98	3.06122
8	42217548	SNV	T	T	Yes	1		Heterozygous				1	98	1.02041
8	42217548	SNV	T	C	No	1		Heterozygous				1	98	1.02041
8	42217770	SNV	C	C	Yes	1		Heterozygous	Homo_sapiens		Homo_sapiens	1	98	1.02041	dbSNP_147	SNV	E_Freq	E_1000G	T	0.0217652	109		C				112417605
8	42217770	SNV	C	T	No	1		Heterozygous	Homo_sapiens		Homo_sapiens	1	98	1.02041	dbSNP_147	SNV	E_Freq	E_1000G	T	0.0217652	109		C				112417605
8	42217959	SNV	G	G	Yes	1		Heterozygous				1	98	1.02041
8	42217959	SNV	G	A	No	1		Heterozygous				1	98	1.02041
8	42218268	SNV	A	A	Yes	1		Heterozygous	Homo_sapiens		Homo_sapiens	1	98	1.02041	dbSNP_147, dbSNP_147	deletion, SNV	E_Freq, E_Freq	E_1000G, E_1000G	-, T	2.196E-3, 6.39E-3	11, 32		A, A				540293292, 558952377
8	42218268	SNV	A	T	No	1		Heterozygous	Homo_sapiens		Homo_sapiens	1	98	1.02041	dbSNP_147	SNV	E_Freq	E_1000G	T	0.00638978	32		A				558952377
8	42218396	SNV	C	C	Yes	1		Heterozygous	Homo_sapiens		Homo_sapiens	1	98	1.02041	dbSNP_147	SNV	E_Freq	E_1000G	T	0.0217652	109		C				3136765
8	42218396	SNV	C	T	No	1		Heterozygous	Homo_sapiens		Homo_sapiens	1	98	1.02041	dbSNP_147	SNV	E_Freq	E_1000G	T	0.0217652	109		C				3136765
8	42218467	SNV	T	T	Yes	1		Heterozygous	Homo_sapiens		Homo_sapiens	3	98	3.06122	dbSNP_147	SNV	E_Freq	E_1000G	C	0.0263578	132	E_Hapmap	T				3136766
8	42218467	SNV	T	C	No	1		Heterozygous	Homo_sapiens		Homo_sapiens	3	98	3.06122	dbSNP_147	SNV	E_Freq	E_1000G	C	0.0263578	132	E_Hapmap	T				3136766
8	42219026	SNV	G	G	Yes	1		Heterozygous	Homo_sapiens		Homo_sapiens	4	98	4.08163	dbSNP_147	SNV	E_Freq	E_1000G	T	0.0263578	132	E_Hapmap	G				3136771
8	42219026	SNV	G	T	No	1		Heterozygous	Homo_sapiens		Homo_sapiens	4	98	4.08163	dbSNP_147	SNV	E_Freq	E_1000G	T	0.0263578	132	E_Hapmap	G				3136771
8	42219887..42219896	MNV	AAAAAAAAAA	AAAAAAAAAA	Yes	10		Heterozygous		Homo_sapiens	Homo_sapiens	3	98	3.06122
8	42219887..42219896	Deletion	AAAAAAAAAA	-	No	10		Heterozygous			Homo_sapiens	3	98	3.06122
8	42220369	SNV	G	G	Yes	1		Heterozygous	Homo_sapiens		Homo_sapiens	2	98	2.04082	dbSNP_147	SNV	E_Freq	E_1000G	A	0.00459265	23		G				569312390
8	42220369	SNV	G	A	No	1		Heterozygous	Homo_sapiens		Homo_sapiens	2	98	2.04082	dbSNP_147	SNV	E_Freq	E_1000G	A	0.00459265	23		G				569312390
8	42220574	SNV	G	G	Yes	1		Heterozygous	Homo_sapiens		Homo_sapiens	1	98	1.02041	dbSNP_147	SNV	E_Freq	E_1000G	A	0.000199681	1		G				535721497
8	42220574	SNV	G	A	No	1		Heterozygous	Homo_sapiens		Homo_sapiens	1	98	1.02041	dbSNP_147	SNV	E_Freq	E_1000G	A	0.000199681	1		G				535721497
8	42220588..42220589	MNV	CA	CA	Yes	2		Heterozygous		Homo_sapiens	Homo_sapiens	2	98	2.04082
8	42220588..42220589	MNV	CA	TG	No	2		Heterozygous		Homo_sapiens	Homo_sapiens	2	98	2.04082
8	42220847	SNV	C	C	Yes	1		Heterozygous	Homo_sapiens		Homo_sapiens	1	98	1.02041	dbSNP_147	SNV	E_Freq	E_1000G	G	0.000199681	1		C				550696007
8	42220847	SNV	C	A	No	1		Heterozygous			Homo_sapiens	1	98	1.02041
8	42220928	SNV	C	C	Yes	1		Heterozygous	Homo_sapiens		Homo_sapiens	1	98	1.02041	dbSNP_147	SNV	E_Freq	E_1000G	T	0.000599042	3		C				546704811
8	42220928	SNV	C	T	No	1		Heterozygous	Homo_sapiens		Homo_sapiens	1	98	1.02041	dbSNP_147	SNV	E_Freq	E_1000G	T	0.000599042	3		C				546704811
8	42221447	SNV	T	T	Yes	1		Heterozygous				1	98	1.02041
8	42221447	SNV	T	C	No	1		Heterozygous				1	98	1.02041
8	42221460	SNV	T	T	Yes	1		Heterozygous				1	98	1.02041
8	42221460	SNV	T	G	No	1		Heterozygous				1	98	1.02041
8	42221462	SNV	G	G	Yes	1		Heterozygous	Homo_sapiens		Homo_sapiens	1	98	1.02041	dbSNP_147	SNV							G				200391767
8	42221462	SNV	G	T	No	1		Heterozygous	Homo_sapiens		Homo_sapiens	1	98	1.02041	dbSNP_147	SNV							G				200391767
8	42221471	SNV	T	T	Yes	1		Heterozygous				1	98	1.02041
8	42221471	SNV	T	C	No	1		Heterozygous				1	98	1.02041
8	42221487	SNV	C	C	Yes	1		Heterozygous	Homo_sapiens		Homo_sapiens	1	98	1.02041	dbSNP_147	SNV							C				779805612
8	42221487	SNV	C	T	No	1		Heterozygous	Homo_sapiens		Homo_sapiens	1	98	1.02041	dbSNP_147	SNV							C				779805612
8	42221669^42221670	Insertion	-	-	Yes	0		Heterozygous				1	98	1.02041
8	42221669^42221670	Insertion	-	C	No	1		Heterozygous				1	98	1.02041
8	42222494	SNV	A	A	Yes	1		Heterozygous				1	98	1.02041
8	42222494	SNV	A	G	No	1		Heterozygous				1	98	1.02041
8	42222613	SNV	A	A	Yes	1		Heterozygous				1	98	1.02041
8	42222613	SNV	A	G	No	1		Heterozygous				1	98	1.02041
8	42222634	SNV	A	A	Yes	1		Heterozygous				1	98	1.02041
8	42222634	SNV	A	G	No	1		Heterozygous				1	98	1.02041
8	42223450^42223451	Insertion	-	-	Yes	0		Heterozygous				1	98	1.02041
8	42223450^42223451	Insertion	-	A	No	1		Heterozygous				1	98	1.02041
8	42223796	SNV	T	T	Yes	1		Heterozygous				1	98	1.02041
8	42223796	SNV	T	C	No	1		Heterozygous				1	98	1.02041
8	42223940	SNV	G	G	Yes	1		Heterozygous				1	98	1.02041
8	42223940	SNV	G	C	No	1		Heterozygous				1	98	1.02041
8	42223983	SNV	G	G	Yes	1		Heterozygous				1	98	1.02041
8	42223983	SNV	G	A	No	1		Heterozygous				1	98	1.02041
8	42224073	SNV	C	C	Yes	1		Heterozygous				1	98	1.02041
8	42224073	SNV	C	T	No	1		Heterozygous				1	98	1.02041
8	42224391	SNV	A	A	Yes	1		Heterozygous	Homo_sapiens		Homo_sapiens	1	98	1.02041	dbSNP_147	SNV	E_Freq	E_1000G	G	0.0199681	100		A				3136789
8	42224391	SNV	A	G	No	1		Heterozygous	Homo_sapiens		Homo_sapiens	1	98	1.02041	dbSNP_147	SNV	E_Freq	E_1000G	G	0.0199681	100		A				3136789
8	42225183	SNV	T	T	Yes	1		Heterozygous	Homo_sapiens		Homo_sapiens	4	98	4.08163	dbSNP_147	SNV	E_Freq	E_1000G	G	0.0307508	154	E_Hapmap	T			E_Cited	3136791			E_Phenotype_or_Disease
8	42225183	SNV	T	G	No	1		Heterozygous	Homo_sapiens		Homo_sapiens	4	98	4.08163	dbSNP_147	SNV	E_Freq	E_1000G	G	0.0307508	154	E_Hapmap	T			E_Cited	3136791			E_Phenotype_or_Disease
8	42225252	SNV	C	C	Yes	1		Heterozygous				1	98	1.02041
8	42225252	SNV	C	T	No	1		Heterozygous				1	98	1.02041
8	42225422	SNV	A	A	Yes	1		Heterozygous				1	98	1.02041
8	42225422	SNV	A	T	No	1		Heterozygous				1	98	1.02041
8	42225427	SNV	T	T	Yes	1		Heterozygous				1	98	1.02041
8	42225427	SNV	T	C	No	1		Heterozygous				1	98	1.02041
8	42225482	SNV	G	G	Yes	1		Heterozygous	Homo_sapiens		Homo_sapiens	3	98	3.06122	dbSNP_147	SNV	E_Freq	E_1000G	A	0.0263578	132	E_Hapmap	G				3136792
8	42225482	SNV	G	A	No	1		Heterozygous	Homo_sapiens		Homo_sapiens	3	98	3.06122	dbSNP_147	SNV	E_Freq	E_1000G	A	0.0263578	132	E_Hapmap	G				3136792
8	42226431	SNV	T	T	Yes	1		Heterozygous				1	98	1.02041
8	42226431	SNV	T	C	No	1		Heterozygous				1	98	1.02041
8	42226805	SNV	C	C	Yes	1		Heterozygous	Homo_sapiens		Homo_sapiens	3	98	3.06122	dbSNP_147	SNV, SNV	E_Freq	E_1000G	G	0.00599042	30	E_Hapmap	C, C	E_ExAC	E_ESP	E_Cited	3136797			E_Phenotype_or_Disease		HGMD-PUBLIC_20162			CM063052
8	42226805	SNV	C	G	No	1		Heterozygous	Homo_sapiens		Homo_sapiens	3	98	3.06122	dbSNP_147	SNV	E_Freq	E_1000G	G	0.00599042	30	E_Hapmap	C	E_ExAC	E_ESP	E_Cited	3136797
8	42227177	SNV	C	C	Yes	1		Heterozygous				1	98	1.02041
8	42227177	SNV	C	T	No	1		Heterozygous				1	98	1.02041
8	42227783	SNV	T	T	Yes	1		Heterozygous				3	98	3.06122
8	42227783	SNV	T	G	No	1		Heterozygous				3	98	3.06122
8	42227786^42227787	Insertion	-	-	Yes	0		Heterozygous			Homo_sapiens	1	98	1.02041
8	42227786^42227787	Insertion	-	G	No	1		Unknown			Homo_sapiens	2	98	2.04082
8	42227814	SNV	A	A	Yes	1		Heterozygous	Homo_sapiens		Homo_sapiens	1	98	1.02041	dbSNP_147	SNV	E_Freq	E_1000G	G	0.000399361	2		A				550042266
8	42227814	SNV	A	G	No	1		Heterozygous	Homo_sapiens		Homo_sapiens	1	98	1.02041	dbSNP_147	SNV	E_Freq	E_1000G	G	0.000399361	2		A				550042266
8	42228374	SNV	C	C	Yes	1		Heterozygous				1	98	1.02041
8	42228374	SNV	C	T	No	1		Heterozygous				1	98	1.02041
8	42228558	SNV	C	C	Yes	1		Heterozygous	Homo_sapiens		Homo_sapiens	1	98	1.02041	dbSNP_147	SNV	E_Freq	E_1000G	T	0.00299521	15	E_Hapmap	C				3136810
8	42228558	SNV	C	T	No	1		Heterozygous	Homo_sapiens		Homo_sapiens	1	98	1.02041	dbSNP_147	SNV	E_Freq	E_1000G	T	0.00299521	15	E_Hapmap	C				3136810
8	42228644	SNV	A	A	Yes	1		Heterozygous	Homo_sapiens		Homo_sapiens	2	98	2.04082	dbSNP_147	SNV	E_Freq	E_1000G	G	0.0263578	132		A				111370566
8	42228644	SNV	A	G	No	1		Heterozygous	Homo_sapiens		Homo_sapiens	2	98	2.04082	dbSNP_147	SNV	E_Freq	E_1000G	G	0.0263578	132		A				111370566
8	42228688	SNV	C	C	Yes	1		Heterozygous				1	98	1.02041
8	42228688	SNV	C	T	No	1		Heterozygous				1	98	1.02041
8	42228696	SNV	C	C	Yes	1		Heterozygous				1	98	1.02041
8	42228696	SNV	C	T	No	1		Heterozygous				1	98	1.02041
8	42228906	SNV	G	G	Yes	1		Heterozygous				1	98	1.02041
8	42228906	SNV	G	A	No	1		Heterozygous				1	98	1.02041
8	42228944	SNV	T	T	Yes	1		Heterozygous	Homo_sapiens		Homo_sapiens	1	98	1.02041	dbSNP_147	SNV							T				79893094
8	42228944	SNV	T	C	No	1		Heterozygous	Homo_sapiens		Homo_sapiens	1	98	1.02041	dbSNP_147	SNV							T				79893094
8	42229306	SNV	A	A	Yes	1		Heterozygous	Homo_sapiens		Homo_sapiens	2	98	2.04082	dbSNP_147	SNV	E_Freq	E_1000G	G	0.00459265	23		A				76029857
8	42229306	SNV	A	G	No	1		Heterozygous	Homo_sapiens		Homo_sapiens	2	98	2.04082	dbSNP_147	SNV	E_Freq	E_1000G	G	0.00459265	23		A				76029857
12	109535009	SNV	C	C	Yes	1		Heterozygous				1	98	1.02041
12	109535009	SNV	C	T	No	1		Heterozygous				1	98	1.02041
12	109535178	SNV	T	T	Yes	1		Heterozygous				1	98	1.02041
12	109535178	SNV	T	A	No	1		Heterozygous				1	98	1.02041
12	109535663	SNV	G	G	Yes	1		Heterozygous	Homo_sapiens		Homo_sapiens	1	98	1.02041	dbSNP_147	SNV							G	E_ExAC																	760560169
12	109535663	SNV	G	A	No	1		Heterozygous	Homo_sapiens		Homo_sapiens	1	98	1.02041	dbSNP_147	SNV							G	E_ExAC																	760560169
12	109535772	SNV	C	C	Yes	1		Heterozygous	Homo_sapiens		Homo_sapiens	4	98	4.08163	dbSNP_147	SNV	E_Freq	E_1000G	T	0.019369	97		C																		11832399
12	109535772	SNV	C	T	No	1		Heterozygous	Homo_sapiens		Homo_sapiens	4	98	4.08163	dbSNP_147	SNV	E_Freq	E_1000G	T	0.019369	97		C																		11832399
12	109535809	SNV	A	A	Yes	1		Heterozygous	Homo_sapiens		Homo_sapiens	16	98	16.3265	dbSNP_147	SNV	E_Freq	E_1000G	G	0.20627	1033	E_Hapmap	G																		1018782
12	109535809	SNV	A	G	No	1		Heterozygous	Homo_sapiens		Homo_sapiens	16	98	16.3265	dbSNP_147	SNV	E_Freq	E_1000G	G	0.20627	1033	E_Hapmap	G																		1018782
12	109535857	SNV	T	T	Yes	1		Heterozygous	Homo_sapiens		Homo_sapiens	15	98	15.3061	dbSNP_147	SNV	E_Freq	E_1000G	A	0.194688	975	E_Hapmap	T			E_Cited															1018783
12	109535857	SNV	T	A	No	1		Heterozygous	Homo_sapiens		Homo_sapiens	15	98	15.3061	dbSNP_147	SNV	E_Freq	E_1000G	A	0.194688	975	E_Hapmap	T			E_Cited															1018783
12	109535932	SNV	C	C	Yes	1		Heterozygous				1	98	1.02041
12	109535932	SNV	C	T	No	1		Heterozygous				1	98	1.02041
12	109536454	SNV	A	A	Yes	1		Heterozygous	Homo_sapiens		Homo_sapiens	1	98	1.02041	dbSNP_147	SNV							A	E_ExAC	E_ESP																373929934
12	109536454	SNV	A	C	No	1		Heterozygous	Homo_sapiens		Homo_sapiens	1	98	1.02041	dbSNP_147	SNV							A	E_ExAC	E_ESP																373929934
12	109536559	SNV	A	A	Yes	1		Heterozygous	Homo_sapiens		Homo_sapiens	36	98	36.7347	dbSNP_147	SNV	E_Freq	E_1000G	C	0.226637	1135	E_Hapmap	A																		3219211
12	109536559	SNV	A	C	No	1		Unknown	Homo_sapiens		Homo_sapiens	40	98	40.8163	dbSNP_147	SNV	E_Freq	E_1000G	C	0.226637	1135	E_Hapmap	A																		3219211
12	109537311	SNV	T	T	Yes	1		Heterozygous				1	98	1.02041
12	109537311	SNV	T	C	No	1		Heterozygous				1	98	1.02041
12	109537423^109537424	Insertion	-	-	Yes	0		Heterozygous				17	98	17.3469
12	109537423^109537424	Insertion	-	TA	No	2		Heterozygous				17	98	17.3469
12	109537562	SNV	T	T	Yes	1		Heterozygous	Homo_sapiens		Homo_sapiens	9	98	9.18367	dbSNP_147	SNV	E_Freq	E_1000G	G	0.0329473	165		T																		80001089
12	109537562	SNV	T	G	No	1		Heterozygous	Homo_sapiens		Homo_sapiens	9	98	9.18367	dbSNP_147	SNV	E_Freq	E_1000G	G	0.0329473	165		T																		80001089
12	109537564	SNV	G	G	Yes	1		Heterozygous	Homo_sapiens		Homo_sapiens	43	98	43.8776	dbSNP_147	SNV	E_Freq	E_1000G	T	0.247604	1240	E_Hapmap	G			E_Cited															2541886
12	109537564	SNV	G	T	No	1		Unknown	Homo_sapiens		Homo_sapiens	65	98	66.3265	dbSNP_147	SNV	E_Freq	E_1000G	T	0.247604	1240	E_Hapmap	G			E_Cited															2541886
12	109537966	SNV	C	C	Yes	1		Heterozygous	Homo_sapiens		Homo_sapiens	3	98	3.06122	dbSNP_147	SNV	E_Freq	E_1000G	G	0.0179712	90		C																		3782900
12	109537966	SNV	C	G	No	1		Heterozygous	Homo_sapiens		Homo_sapiens	3	98	3.06122	dbSNP_147	SNV	E_Freq	E_1000G	G	0.0179712	90		C																		3782900
12	109538235	SNV	A	A	Yes	1		Heterozygous	Homo_sapiens		Homo_sapiens	2	98	2.04082	dbSNP_147	SNV	E_Freq	E_1000G	G	0.0738818	370	E_Hapmap	A			E_Cited															3219218
12	109538235	SNV	A	G	No	1		Heterozygous	Homo_sapiens		Homo_sapiens	2	98	2.04082	dbSNP_147	SNV	E_Freq	E_1000G	G	0.0738818	370	E_Hapmap	A			E_Cited															3219218
12	109538775..109538779	MNV	TTCAT	TTCAT	Yes	5		Heterozygous	Homo_sapiens		Homo_sapiens	3	98	3.06122	dbSNP_147	deletion	E_Freq	E_1000G	-	0.0191693	96																				201623117
12	109538775..109538779	Deletion	TTCAT	-	No	5		Heterozygous	Homo_sapiens		Homo_sapiens	3	98	3.06122	dbSNP_147	deletion	E_Freq	E_1000G	-	0.0191693	96																				201623117
12	109538999^109539000	Insertion	-	-	Yes	0		Heterozygous				2	98	2.04082
12	109538999^109539000	Insertion	-	CT	No	2		Heterozygous				2	98	2.04082
12	109539037	SNV	A	A	Yes	1		Heterozygous	Homo_sapiens		Homo_sapiens	1	98	1.02041	dbSNP_147	SNV	E_Freq	E_1000G	G	0.000199681	1		A																		552910307
12	109539037	SNV	A	G	No	1		Heterozygous	Homo_sapiens		Homo_sapiens	1	98	1.02041	dbSNP_147	SNV	E_Freq	E_1000G	G	0.000199681	1		A																		552910307
12	109539070	SNV	G	G	Yes	1		Heterozygous				1	98	1.02041
12	109539070	SNV	G	A	No	1		Heterozygous				1	98	1.02041
12	109539071	SNV	T	T	Yes	1		Heterozygous				1	98	1.02041
12	109539071	SNV	T	C	No	1		Heterozygous				1	98	1.02041
12	109539076	SNV	T	T	Yes	1		Heterozygous				1	98	1.02041
12	109539076	SNV	T	C	No	1		Heterozygous				1	98	1.02041
12	109539179	SNV	G	G	Yes	1		Heterozygous				1	98	1.02041
12	109539179	SNV	G	A	No	1		Heterozygous				1	98	1.02041
12	109539277	SNV	G	G	Yes	1		Heterozygous	Homo_sapiens		Homo_sapiens	3	98	3.06122	dbSNP_147	SNV	E_Freq	E_1000G	A	0.0191693	96		G																		3219227
12	109539277	SNV	G	A	No	1		Heterozygous	Homo_sapiens		Homo_sapiens	3	98	3.06122	dbSNP_147	SNV	E_Freq	E_1000G	A	0.0191693	96		G																		3219227
12	109539577	SNV	C	C	Yes	1		Heterozygous				1	98	1.02041
12	109539577	SNV	C	A	No	1		Heterozygous				1	98	1.02041
12	109539601	SNV	T	T	Yes	1		Heterozygous				1	98	1.02041
12	109539601	SNV	T	A	No	1		Heterozygous				1	98	1.02041
12	109539688	SNV	G	G	Yes	1		Heterozygous				1	98	1.02041
12	109539688	SNV	G	A	No	1		Heterozygous				1	98	1.02041
12	109539715	SNV	T	T	Yes	1		Heterozygous				1	98	1.02041
12	109539715	SNV	T	C	No	1		Heterozygous				1	98	1.02041
12	109539844	SNV	T	T	Yes	1		Heterozygous				1	98	1.02041
12	109539844	SNV	T	C	No	1		Heterozygous				1	98	1.02041
12	109540063	SNV	T	T	Yes	1		Heterozygous				1	98	1.02041
12	109540063	SNV	T	C	No	1		Heterozygous				1	98	1.02041
12	109540250^109540251	Insertion	-	-	Yes	0		Heterozygous				1	98	1.02041
12	109540250^109540251	Insertion	-	G	No	1		Heterozygous				1	98	1.02041
12	109540276	SNV	G	G	Yes	1		Heterozygous	Homo_sapiens		Homo_sapiens	1	98	1.02041	dbSNP_147	SNV							C																		79744525
12	109540276	SNV	G	A	No	1		Heterozygous	Homo_sapiens		Homo_sapiens	1	98	1.02041	dbSNP_147	SNV							C																		79744525
12	109540281^109540282	Insertion	-	-	Yes	0		Heterozygous				1	98	1.02041
12	109540281^109540282	Insertion	-	AAG	No	3		Heterozygous				1	98	1.02041
12	109540613^109540614	Insertion	-	-	Yes	0		Heterozygous				21	98	21.4286
12	109540613^109540614	Insertion	-	T	No	1		Unknown				25	98	25.5102
12	109540691	SNV	T	T	Yes	1		Heterozygous				1	98	1.02041
12	109540691	SNV	T	C	No	1		Heterozygous				1	98	1.02041
12	109540734	SNV	T	T	Yes	1		Heterozygous				1	98	1.02041
12	109540734	SNV	T	C	No	1		Heterozygous				1	98	1.02041
12	109540764	SNV	T	T	Yes	1		Heterozygous				1	98	1.02041
12	109540764	SNV	T	C	No	1		Heterozygous				1	98	1.02041
12	109540767	SNV	T	T	Yes	1		Heterozygous				2	98	2.04082
12	109540767	SNV	T	G	No	1		Heterozygous				2	98	2.04082
12	109540768	SNV	T	T	Yes	1		Heterozygous				2	98	2.04082
12	109540768	SNV	T	G	No	1		Heterozygous				2	98	2.04082
12	109540772	SNV	T	T	Yes	1		Heterozygous			Homo_sapiens	2	98	2.04082
12	109540772	SNV	T	C	No	1		Heterozygous			Homo_sapiens	2	98	2.04082
12	109540980	SNV	C	C	Yes	1		Heterozygous				2	98	2.04082
12	109540980	SNV	C	T	No	1		Heterozygous				2	98	2.04082
12	109541009	SNV	A	A	Yes	1		Heterozygous				6	98	6.12245
12	109541009	SNV	A	C	No	1		Heterozygous				6	98	6.12245
12	109541012	SNV	C	C	Yes	1		Heterozygous				2	98	2.04082
12	109541012	SNV	C	T	No	1		Heterozygous				2	98	2.04082
12	109541013	SNV	G	G	Yes	1		Heterozygous	Homo_sapiens		Homo_sapiens	2	98	2.04082	dbSNP_147	SNV	E_Freq	E_1000G	A	0.0191693	96		G																		3219236
12	109541013	SNV	G	A	No	1		Heterozygous	Homo_sapiens		Homo_sapiens	2	98	2.04082	dbSNP_147	SNV	E_Freq	E_1000G	A	0.0191693	96		G																		3219236
12	109541016	SNV	T	T	Yes	1		Heterozygous				12	98	12.2449
12	109541016	SNV	T	C	No	1		Heterozygous				12	98	12.2449
12	109541171	SNV	T	T	Yes	1		Heterozygous	Homo_sapiens		Homo_sapiens	12	98	12.2449	dbSNP_147	SNV	E_Freq	E_1000G	C	0.0595048	298	E_Hapmap	T			E_Cited															2569987
12	109541171	SNV	T	C	No	1		Heterozygous	Homo_sapiens		Homo_sapiens	12	98	12.2449	dbSNP_147	SNV	E_Freq	E_1000G	C	0.0595048	298	E_Hapmap	T			E_Cited															2569987
12	109541429..109541431	MNV	TTC	TTC	Yes	3		Heterozygous		Homo_sapiens	Homo_sapiens	2	98	2.04082
12	109541429..109541431	Deletion	TTC	-	No	3		Heterozygous			Homo_sapiens	2	98	2.04082
12	109541436..109541439	MNV	TTTT	TTTT	Yes	4		Heterozygous	Homo_sapiens	Homo_sapiens	Homo_sapiens	6	98	6.12245	dbSNP_147	deletion, sequence_alteration	E_Freq	E_1000G	-	0.0353434	177			E_ExAC	E_ESP		ESP_20141103														144108564	TMP_ESP_12_109541436_109541439
12	109541436..109541439	Deletion	TTTT	-	No	4		Heterozygous	Homo_sapiens		Homo_sapiens	6	98	6.12245	dbSNP_147	deletion, sequence_alteration	E_Freq	E_1000G	-	0.0353434	177			E_ExAC	E_ESP		ESP_20141103														144108564	TMP_ESP_12_109541436_109541439
12	109541453	SNV	T	T	Yes	1		Heterozygous			Homo_sapiens	1	98	1.02041
12	109541453	SNV	T	C	No	1		Heterozygous			Homo_sapiens	1	98	1.02041
12	109541860^109541861	Insertion	-	-	Yes	0		Heterozygous			Homo_sapiens	9	98	9.18367
12	109541860^109541861	Insertion	-	TTTTTGTTTTT	No	11		Heterozygous			Homo_sapiens	8	98	8.16327
12	109541861	SNV	T	T	Yes	1		Heterozygous				9	98	9.18367
12	109541861	Insertion	T	TTTTTTGTTTTTTGTT	No	15		Heterozygous				5	98	5.10204
12	109541861	Insertion	T	TTTTTTGTTTTTT	No	12		Heterozygous				7	98	7.14286
12	109541866^109541867	Insertion	-	-	Yes	0		Heterozygous	Homo_sapiens		Homo_sapiens	1	98	1.02041	dbSNP_147	insertion																									376752411
12	109541866^109541867	Insertion	-	GTTTTTTTTTTT	No	12		Heterozygous			Homo_sapiens	1	98	1.02041
12	109541874	SNV	G	G	Yes	1		Heterozygous	Homo_sapiens		Homo_sapiens	3	98	3.06122	dbSNP_147	SNV							G																		200299192
12	109541874	SNV	G	T	No	1		Heterozygous	Homo_sapiens		Homo_sapiens	3	98	3.06122	dbSNP_147	SNV							G																		200299192
12	109542230	SNV	T	T	Yes	1		Heterozygous				1	98	1.02041
12	109542230	SNV	T	C	No	1		Heterozygous				1	98	1.02041
12	109542392	SNV	T	T	Yes	1		Heterozygous	Homo_sapiens		Homo_sapiens	35	98	35.7143	dbSNP_147	SNV	E_Freq	E_1000G	C	0.228235	1143	E_Hapmap	T																		3219243
12	109542392	SNV	T	C	No	1		Unknown	Homo_sapiens		Homo_sapiens	36	98	36.7347	dbSNP_147	SNV	E_Freq	E_1000G	C	0.228235	1143	E_Hapmap	T																		3219243
12	109542394	SNV	C	C	Yes	1		Heterozygous	Homo_sapiens		Homo_sapiens	1	98	1.02041	dbSNP_147	SNV	E_Freq	E_1000G	T	0.0121805	61		C																		3219244
12	109542394	SNV	C	T	No	1		Heterozygous	Homo_sapiens		Homo_sapiens	1	98	1.02041	dbSNP_147	SNV	E_Freq	E_1000G	T	0.0121805	61		C																		3219244
12	109542531	SNV	G	G	Yes	1		Heterozygous	Homo_sapiens		Homo_sapiens	5	98	5.10204	dbSNP_147	SNV	E_Freq	E_1000G	T	0.0345447	173		G																		3219245
12	109542531	SNV	G	T	No	1		Heterozygous	Homo_sapiens		Homo_sapiens	5	98	5.10204	dbSNP_147	SNV	E_Freq	E_1000G	T	0.0345447	173		G																		3219245
12	109542547	SNV	C	C	Yes	1		Heterozygous	Homo_sapiens		Homo_sapiens	2	98	2.04082	dbSNP_147	SNV	E_Freq	E_1000G	T	0.00159744	8		C																		116921212
12	109542547	SNV	C	T	No	1		Heterozygous	Homo_sapiens		Homo_sapiens	2	98	2.04082	dbSNP_147	SNV	E_Freq	E_1000G	T	0.00159744	8		C																		116921212
12	109543131	SNV	A	A	Yes	1		Heterozygous				1	98	1.02041
12	109543131	SNV	A	G	No	1		Heterozygous				1	98	1.02041
12	109543153	SNV	G	G	Yes	1		Heterozygous				1	98	1.02041
12	109543153	SNV	G	A	No	1		Heterozygous				1	98	1.02041
12	109543373	SNV	A	A	Yes	1		Heterozygous	Homo_sapiens		Homo_sapiens	3	98	3.06122	dbSNP_147	SNV	E_Freq	E_1000G	G	0.00439297	22	E_Hapmap	A																		3219253
12	109543373	SNV	A	G	No	1		Heterozygous	Homo_sapiens		Homo_sapiens	3	98	3.06122	dbSNP_147	SNV	E_Freq	E_1000G	G	0.00439297	22	E_Hapmap	A																		3219253
12	109543714	SNV	A	A	Yes	1		Heterozygous	Homo_sapiens		Homo_sapiens	5	98	5.10204	dbSNP_147, dbSNP_147	deletion, SNV	E_Freq, E_Freq	E_1000G, E_1000G	-, A	9.984E-4, 4.792E-3	5, 24	E_Hapmap	G, G																		246078, 574661862
12	109543714	SNV	A	G	No	1		Unknown	Homo_sapiens		Homo_sapiens	87	98	88.7755	dbSNP_147	SNV	E_Freq	E_1000G	A	0.00479233	24	E_Hapmap	G																		246078
12	109543927	SNV	G	G	Yes	1		Heterozygous	Homo_sapiens		Homo_sapiens	2	98	2.04082	dbSNP_147	SNV	E_Freq	E_1000G	A	0.0117812	59	E_Hapmap	G																		3219256
12	109543927	SNV	G	A	No	1		Heterozygous	Homo_sapiens		Homo_sapiens	2	98	2.04082	dbSNP_147	SNV	E_Freq	E_1000G	A	0.0117812	59	E_Hapmap	G																		3219256
12	109544281	SNV	A	A	Yes	1		Heterozygous				1	98	1.02041
12	109544281	SNV	A	G	No	1		Heterozygous				1	98	1.02041
12	109544978	SNV	G	G	Yes	1		Heterozygous				1	98	1.02041
12	109544978	SNV	G	A	No	1		Heterozygous				1	98	1.02041
12	109545150	SNV	C	C	Yes	1		Heterozygous				1	98	1.02041
12	109545150	SNV	C	T	No	1		Heterozygous				1	98	1.02041
12	109545188	SNV	T	T	Yes	1		Heterozygous	Homo_sapiens		Homo_sapiens	2	98	2.04082	dbSNP_147	SNV	E_Freq	E_1000G	C	0.00179712	9		T																		559083542
12	109545188	SNV	T	C	No	1		Heterozygous	Homo_sapiens		Homo_sapiens	2	98	2.04082	dbSNP_147	SNV	E_Freq	E_1000G	C	0.00179712	9		T																		559083542
12	109545322	SNV	T	T	Yes	1		Heterozygous			Homo_sapiens	1	98	1.02041
12	109545322	SNV	T	C	No	1		Heterozygous			Homo_sapiens	1	98	1.02041
12	109545328	SNV	T	T	Yes	1		Heterozygous				2	98	2.04082
12	109545328	SNV	T	C	No	1		Heterozygous				1	98	1.02041
12	109545329	SNV	T	T	Yes	1		Heterozygous				2	98	2.04082
12	109545329	SNV	T	C	No	1		Heterozygous				2	98	2.04082
12	109545330	SNV	T	T	Yes	1		Heterozygous				2	98	2.04082
12	109545330	SNV	T	C	No	1		Heterozygous				2	98	2.04082
12	109545330..109545331	MNV	TT	TT	Yes	2		Heterozygous				1	98	1.02041
12	109545330..109545331	MNV	TT	CC	No	2		Heterozygous				1	98	1.02041
12	109545331	SNV	T	T	Yes	1		Heterozygous				3	98	3.06122
12	109545331	SNV	T	C	No	1		Heterozygous				3	98	3.06122
12	109545332	SNV	T	T	Yes	1		Heterozygous				2	98	2.04082
12	109545332	SNV	T	C	No	1		Heterozygous				2	98	2.04082
12	109545334	SNV	T	T	Yes	1		Heterozygous				1	98	1.02041
12	109545334	SNV	T	C	No	1		Heterozygous				1	98	1.02041
12	109545335	SNV	T	T	Yes	1		Heterozygous				2	98	2.04082
12	109545335	SNV	T	C	No	1		Heterozygous				2	98	2.04082
12	109545336	SNV	T	T	Yes	1		Heterozygous				2	98	2.04082
12	109545336	SNV	T	C	No	1		Heterozygous				2	98	2.04082
12	109545338	SNV	T	T	Yes	1		Heterozygous				8	98	8.16327
12	109545338	SNV	T	C	No	1		Heterozygous				7	98	7.14286
12	109545338	SNV	T	G	No	1		Heterozygous				4	98	4.08163
12	109545339	SNV	T	T	Yes	1		Heterozygous				10	98	10.2041
12	109545339	SNV	T	C	No	1		Heterozygous				10	98	10.2041
12	109545340	SNV	T	T	Yes	1		Heterozygous				13	98	13.2653
12	109545340	SNV	T	C	No	1		Heterozygous				13	98	13.2653
12	109545341	SNV	T	T	Yes	1		Heterozygous				7	98	7.14286
12	109545341	SNV	T	C	No	1		Heterozygous				7	98	7.14286
12	109545342	SNV	T	T	Yes	1		Heterozygous				2	98	2.04082
12	109545342	SNV	T	C	No	1		Heterozygous				2	98	2.04082
12	109545348	SNV	C	C	Yes	1		Heterozygous				10	98	10.2041
12	109545348	SNV	C	T	No	1		Heterozygous				10	98	10.2041
12	109545653^109545654	Insertion	-	-	Yes	0		Heterozygous			Homo_sapiens	1	98	1.02041
12	109545653^109545654	Insertion	-	T	No	1		Heterozygous			Homo_sapiens	1	98	1.02041
12	109545798..109545799	MNV	TT	TT	Yes	2		Heterozygous				2	98	2.04082
12	109545798..109545799	Deletion	TT	T	No	1		Heterozygous				1	98	1.02041
12	109545800	Deletion	T	-	No	1		Heterozygous				1	98	1.02041
12	109545813..109545814	MNV	TA	TA	Yes	2		Heterozygous		Homo_sapiens	Homo_sapiens	1	98	1.02041
12	109545813..109545814	Deletion	TA	-	No	2		Heterozygous			Homo_sapiens	1	98	1.02041
12	109545819	SNV	A	A	Yes	1		Heterozygous				5	98	5.10204
12	109545819	SNV	A	T	No	1		Heterozygous				4	98	4.08163
12	109545819..109545820	MNV	AT	AT	Yes	2		Heterozygous				2	98	2.04082
12	109545819..109545820	MNV	AT	TA	No	2		Heterozygous				1	98	1.02041
12	109545820^109545821	Insertion	-	-	Yes	0		Heterozygous				4	98	4.08163
12	109545820^109545821	Insertion	-	TA	No	2		Heterozygous				4	98	4.08163
12	109545820^109545821	Insertion	-	TAA	No	3		Heterozygous				3	98	3.06122
12	109546114	SNV	C	C	Yes	1		Heterozygous	Homo_sapiens		Homo_sapiens	1	98	1.02041	dbSNP_147	SNV	E_Freq	E_1000G	T	0.0401358	201	E_Hapmap	C																		2515913
12	109546114	SNV	C	T	No	1		Heterozygous	Homo_sapiens		Homo_sapiens	1	98	1.02041	dbSNP_147	SNV	E_Freq	E_1000G	T	0.0401358	201	E_Hapmap	C																		2515913
12	109546297	SNV	T	T	Yes	1		Heterozygous				1	98	1.02041
12	109546297	SNV	T	C	No	1		Heterozygous				1	98	1.02041
12	109546659	SNV	A	A	Yes	1		Heterozygous	Homo_sapiens		Homo_sapiens	4	98	4.08163	dbSNP_147	SNV	E_Freq	E_1000G	G	0.00299521	15		A																		148650726
12	109546659	SNV	A	G	No	1		Heterozygous	Homo_sapiens		Homo_sapiens	4	98	4.08163	dbSNP_147	SNV	E_Freq	E_1000G	G	0.00299521	15		A																		148650726
12	109546886	SNV	T	T	Yes	1		Heterozygous	Homo_sapiens		Homo_sapiens	16	98	16.3265	dbSNP_147	SNV	E_Freq	E_1000G	G	0.142971	716	E_Hapmap	T																		2268406
12	109546886	SNV	T	G	No	1		Heterozygous	Homo_sapiens		Homo_sapiens	16	98	16.3265	dbSNP_147	SNV	E_Freq	E_1000G	G	0.142971	716	E_Hapmap	T																		2268406
12	109547060	SNV	A	A	Yes	1		Heterozygous	Homo_sapiens		Homo_sapiens	43	98	43.8776	dbSNP_147	SNV	E_Freq	E_1000G	A	0.383586	1921	E_Hapmap	G			E_Cited															246079
12	109547060	SNV	A	G	No	1		Unknown	Homo_sapiens		Homo_sapiens	55	98	56.1224	dbSNP_147	SNV	E_Freq	E_1000G	A	0.383586	1921	E_Hapmap	G			E_Cited															246079
12	109547085	SNV	G	G	Yes	1		Heterozygous				1	98	1.02041
12	109547085	SNV	G	A	No	1		Heterozygous				1	98	1.02041
12	109547284	SNV	T	T	Yes	1		Heterozygous				1	98	1.02041
12	109547284	SNV	T	G	No	1		Heterozygous				1	98	1.02041
12	109547288	SNV	G	A	No	1		Heterozygous	Homo_sapiens		Homo_sapiens	9	98	9.18367	dbSNP_147	SNV	E_Freq	E_1000G					G																		246080
12	109547288	SNV	G	G	Yes	1		Heterozygous	Homo_sapiens		Homo_sapiens	6	98	6.12245	dbSNP_147	SNV	E_Freq	E_1000G					G																		246080
12	109547288	Deletion	G	-	No	1		Heterozygous			Homo_sapiens	3	98	3.06122
12	109547289	SNV	A	A	Yes	1		Heterozygous	Homo_sapiens		Homo_sapiens	3	98	3.06122	dbSNP_147	SNV	E_Freq	E_1000G	G	0.00479233	24		A																		3219271
12	109547289	SNV	A	G	No	1		Heterozygous	Homo_sapiens		Homo_sapiens	3	98	3.06122	dbSNP_147	SNV	E_Freq	E_1000G	G	0.00479233	24		A																		3219271
12	109547289..109547290	Deletion	AA	-	No	2		Heterozygous			Homo_sapiens	4	98	4.08163
12	109547309	SNV	C	C	Yes	1		Heterozygous				1	98	1.02041
12	109547309	SNV	C	G	No	1		Heterozygous				1	98	1.02041
12	109547310..109547311	MNV	CG	CG	Yes	2		Heterozygous				1	98	1.02041
12	109547310..109547311	Deletion	CG	-	No	2		Heterozygous				1	98	1.02041
12	109547367	SNV	A	A	Yes	1		Heterozygous				1	98	1.02041
12	109547367	SNV	A	G	No	1		Heterozygous				1	98	1.02041
12	109547407	SNV	A	A	Yes	1		Heterozygous	Homo_sapiens		Homo_sapiens	1	98	1.02041	dbSNP_147	SNV							A																		574248526
12	109547407	SNV	A	G	No	1		Heterozygous	Homo_sapiens		Homo_sapiens	1	98	1.02041	dbSNP_147	SNV							A																		574248526
12	109547575	SNV	A	A	Yes	1		Heterozygous				1	98	1.02041
12	109547575	SNV	A	C	No	1		Heterozygous				1	98	1.02041
12	109548406	SNV	T	T	Yes	1		Heterozygous				1	98	1.02041
12	109548406	SNV	T	C	No	1		Heterozygous				1	98	1.02041
12	109548427	SNV	G	G	Yes	1		Heterozygous				1	98	1.02041
12	109548427	SNV	G	A	No	1		Heterozygous				1	98	1.02041
12	109548571^109548572	Insertion	-	-	Yes	0		Heterozygous				2	98	2.04082
12	109548571^109548572	Insertion	-	T	No	1		Heterozygous				2	98	2.04082
12	109548655	Deletion	T	-	No	1		Heterozygous			Homo_sapiens	1	98	1.02041
12	109548655^109548656	Insertion	-	-	Yes	0		Heterozygous				1	98	1.02041
12	109548655^109548656	Insertion	-	A	No	1		Heterozygous				1	98	1.02041
12	109548655^109548656	Insertion	-	AT	No	2		Heterozygous				1	98	1.02041
12	109535370	SNV	C	C	Yes	1		Heterozygous				1	98	1.02041
12	109535370	SNV	C	G	No	1		Heterozygous				1	98	1.02041
12	109535434	SNV	A	A	Yes	1		Heterozygous	Homo_sapiens		Homo_sapiens	1	98	1.02041	dbSNP_147	SNV							A	E_ExAC	E_ESP		375712849
12	109535434	SNV	A	T	No	1		Heterozygous			Homo_sapiens	1	98	1.02041
12	109535654	SNV	G	G	Yes	1		Heterozygous				1	98	1.02041
12	109535654	SNV	G	A	No	1		Heterozygous				1	98	1.02041
12	109535760	SNV	G	G	Yes	1		Heterozygous				1	98	1.02041
12	109535760	SNV	G	A	No	1		Heterozygous				1	98	1.02041
12	109535805	SNV	T	T	Yes	1		Heterozygous				1	98	1.02041
12	109535805	SNV	T	C	No	1		Heterozygous				1	98	1.02041
12	109535846^109535847	Insertion	-	-	Yes	0		Heterozygous				1	98	1.02041
12	109535846^109535847	Insertion	-	GC	No	2		Heterozygous				1	98	1.02041
12	109535865	SNV	T	T	Yes	1		Heterozygous	Homo_sapiens		Homo_sapiens	1	98	1.02041	dbSNP_147	deletion	E_Freq	E_1000G	-	0.000998403	5		T				577531867
12	109535865	Deletion	T	-	No	1		Heterozygous	Homo_sapiens		Homo_sapiens	1	98	1.02041	dbSNP_147	deletion	E_Freq	E_1000G	-	0.000998403	5		T				577531867
12	109535960	SNV	G	G	Yes	1		Heterozygous				1	98	1.02041
12	109535960	SNV	G	A	No	1		Heterozygous				1	98	1.02041
12	109535962	SNV	G	G	Yes	1		Heterozygous	Homo_sapiens		Homo_sapiens	2	98	2.04082	dbSNP_147	SNV	E_Freq	E_1000G	A	0.0091853	46		G				3219207
12	109535962	SNV	G	A	No	1		Unknown	Homo_sapiens		Homo_sapiens	4	98	4.08163	dbSNP_147	SNV	E_Freq	E_1000G	A	0.0091853	46		G				3219207
12	109535983	SNV	G	G	Yes	1		Heterozygous	Homo_sapiens		Homo_sapiens	1	98	1.02041	dbSNP_147	SNV	E_Freq	E_1000G	C	0.00339457	17	E_Hapmap	G				3219208
12	109535983	SNV	G	C	No	1		Heterozygous	Homo_sapiens		Homo_sapiens	1	98	1.02041	dbSNP_147	SNV	E_Freq	E_1000G	C	0.00339457	17	E_Hapmap	G				3219208
12	109536136	SNV	G	G	Yes	1		Heterozygous	Homo_sapiens		Homo_sapiens	1	98	1.02041	dbSNP_147	SNV	E_Freq	E_1000G	T	0.000199681	1		G	E_ExAC			557013044
12	109536136	SNV	G	T	No	1		Heterozygous	Homo_sapiens		Homo_sapiens	1	98	1.02041	dbSNP_147	SNV	E_Freq	E_1000G	T	0.000199681	1		G	E_ExAC			557013044
12	109536384	SNV	T	T	Yes	1		Heterozygous				1	98	1.02041
12	109536384	SNV	T	C	No	1		Heterozygous				1	98	1.02041
12	109536723	SNV	C	C	Yes	1		Heterozygous	Homo_sapiens		Homo_sapiens	1	98	1.02041	dbSNP_147	SNV	E_Freq	E_1000G	T	0.00319489	16		C				144650704
12	109536723	SNV	C	T	No	1		Heterozygous	Homo_sapiens		Homo_sapiens	1	98	1.02041	dbSNP_147	SNV	E_Freq	E_1000G	T	0.00319489	16		C				144650704
12	109537411	SNV	T	T	Yes	1		Heterozygous				1	98	1.02041
12	109537411	Deletion	T	-	No	1		Heterozygous				1	98	1.02041
12	109537695	SNV	T	T	Yes	1		Heterozygous				1	98	1.02041
12	109537695	SNV	T	A	No	1		Heterozygous				1	98	1.02041
12	109537697	SNV	G	G	Yes	1		Heterozygous				1	98	1.02041
12	109537697	SNV	G	C	No	1		Heterozygous				1	98	1.02041
12	109538169	SNV	C	C	Yes	1		Heterozygous			Homo_sapiens	1	98	1.02041
12	109538169	SNV	C	G	No	1		Heterozygous			Homo_sapiens	1	98	1.02041
12	109538347	SNV	G	G	Yes	1		Heterozygous				1	98	1.02041
12	109538347	SNV	G	A	No	1		Heterozygous				1	98	1.02041
12	109538906	SNV	A	A	Yes	1		Heterozygous				1	98	1.02041
12	109538906	SNV	A	G	No	1		Heterozygous				1	98	1.02041
12	109539095	SNV	A	A	Yes	1		Heterozygous				1	98	1.02041
12	109539095	SNV	A	G	No	1		Heterozygous				1	98	1.02041
12	109539101	SNV	T	T	Yes	1		Heterozygous				1	98	1.02041
12	109539101	SNV	T	C	No	1		Heterozygous				1	98	1.02041
12	109539131	SNV	G	C	No	1		Homozygous			Homo_sapiens	1	98	1.02041
12	109539141..109539142	MNV	TA	TA	Yes	2		Heterozygous				1	98	1.02041
12	109539141..109539142	MNV	TA	CC	No	2		Heterozygous				1	98	1.02041
12	109539152	SNV	C	C	Yes	1		Heterozygous				1	98	1.02041
12	109539152	SNV	C	T	No	1		Heterozygous				1	98	1.02041
12	109539157	SNV	A	A	Yes	1		Heterozygous				1	98	1.02041
12	109539157	SNV	A	C	No	1		Heterozygous				1	98	1.02041
12	109539187	SNV	G	G	Yes	1		Heterozygous				1	98	1.02041
12	109539187	SNV	G	A	No	1		Heterozygous				1	98	1.02041
12	109539922	SNV	C	C	Yes	1		Heterozygous	Homo_sapiens		Homo_sapiens	1	98	1.02041	dbSNP_147	SNV							C				749560221
12	109539922	SNV	C	T	No	1		Heterozygous	Homo_sapiens		Homo_sapiens	1	98	1.02041	dbSNP_147	SNV							C				749560221
12	109540155	SNV	C	C	Yes	1		Heterozygous				1	98	1.02041
12	109540155	SNV	C	T	No	1		Heterozygous				1	98	1.02041
12	109540393	SNV	G	G	Yes	1		Heterozygous	Homo_sapiens		Homo_sapiens	1	98	1.02041	dbSNP_147	SNV	E_Freq	E_1000G	C	0.0377396	189		G				3219232
12	109540393	SNV	G	C	No	1		Heterozygous	Homo_sapiens		Homo_sapiens	1	98	1.02041	dbSNP_147	SNV	E_Freq	E_1000G	C	0.0377396	189		G				3219232
12	109540460	SNV	C	C	Yes	1		Heterozygous				1	98	1.02041
12	109540460	SNV	C	T	No	1		Heterozygous				1	98	1.02041
12	109540468	SNV	C	C	Yes	1		Heterozygous	Homo_sapiens		Homo_sapiens	1	98	1.02041	dbSNP_147	SNV	E_Freq	E_1000G	T	0.000199681	1		C				191332403
12	109540468	SNV	C	T	No	1		Heterozygous	Homo_sapiens		Homo_sapiens	1	98	1.02041	dbSNP_147	SNV	E_Freq	E_1000G	T	0.000199681	1		C				191332403
12	109540639	SNV	T	T	Yes	1		Heterozygous				1	98	1.02041
12	109540639	SNV	T	C	No	1		Heterozygous				1	98	1.02041
12	109540757	SNV	T	T	Yes	1		Heterozygous				7	98	7.14286
12	109540757	SNV	T	G	No	1		Heterozygous				7	98	7.14286
12	109540758	SNV	T	T	Yes	1		Heterozygous				2	98	2.04082
12	109540758	SNV	T	G	No	1		Heterozygous				2	98	2.04082
12	109540857	SNV	G	G	Yes	1		Heterozygous				1	98	1.02041
12	109540857	SNV	G	A	No	1		Heterozygous				1	98	1.02041
12	109540910	SNV	C	C	Yes	1		Heterozygous				1	98	1.02041
12	109540910	SNV	C	T	No	1		Heterozygous				1	98	1.02041
12	109540915	SNV	G	G	Yes	1		Heterozygous	Homo_sapiens		Homo_sapiens	1	98	1.02041	dbSNP_147	SNV	E_Freq	E_1000G	A	0.000199681	1		G				529009997
12	109540915	SNV	G	A	No	1		Heterozygous	Homo_sapiens		Homo_sapiens	1	98	1.02041	dbSNP_147	SNV	E_Freq	E_1000G	A	0.000199681	1		G				529009997
12	109540996..109540997	MNV	GG	GG	Yes	2		Heterozygous				1	98	1.02041
12	109540996..109540997	MNV	GG	AA	No	2		Heterozygous				1	98	1.02041
12	109540997	SNV	G	G	Yes	1		Heterozygous				2	98	2.04082
12	109540997	SNV	G	A	No	1		Heterozygous				2	98	2.04082
12	109541004	SNV	G	G	Yes	1		Heterozygous				1	98	1.02041
12	109541004	SNV	G	T	No	1		Heterozygous				1	98	1.02041
12	109541008..109541010	MNV	GAC	GAC	Yes	3		Heterozygous				2	98	2.04082
12	109541008..109541010	MNV	GAC	ACT	No	3		Heterozygous				1	98	1.02041
12	109541063	SNV	G	G	Yes	1		Heterozygous	Homo_sapiens		Homo_sapiens	1	98	1.02041	dbSNP_147	SNV	E_Freq	E_1000G	A	0.00119808	6		G				3219237
12	109541063	SNV	G	A	No	1		Heterozygous	Homo_sapiens		Homo_sapiens	1	98	1.02041	dbSNP_147	SNV	E_Freq	E_1000G	A	0.00119808	6		G				3219237
12	109541439	SNV	T	T	Yes	1		Heterozygous			Homo_sapiens	5	98	5.10204
12	109541439	SNV	T	A	No	1		Heterozygous			Homo_sapiens	1	98	1.02041
12	109541519	SNV	T	T	Yes	1		Heterozygous				1	98	1.02041
12	109541519	SNV	T	A	No	1		Heterozygous				1	98	1.02041
12	109542121	SNV	A	A	Yes	1		Heterozygous				1	98	1.02041
12	109542121	SNV	A	G	No	1		Heterozygous				1	98	1.02041
12	109542143..109542145	MNV	ACA	ACA	Yes	3		Heterozygous				1	98	1.02041
12	109542143..109542145	MNV	ACA	GTG	No	3		Heterozygous				1	98	1.02041
12	109542144	SNV	C	C	Yes	1		Heterozygous				2	98	2.04082
12	109542144	SNV	C	T	No	1		Heterozygous				2	98	2.04082
12	109542737	SNV	T	T	Yes	1		Heterozygous				1	98	1.02041
12	109542737	SNV	T	C	No	1		Heterozygous				1	98	1.02041
12	109543039	SNV	A	A	Yes	1		Heterozygous				1	98	1.02041
12	109543039	SNV	A	G	No	1		Heterozygous				1	98	1.02041
12	109544019	SNV	C	C	Yes	1		Heterozygous				1	98	1.02041
12	109544019	SNV	C	T	No	1		Heterozygous				1	98	1.02041
12	109544317	SNV	C	C	Yes	1		Heterozygous				1	98	1.02041
12	109544317	SNV	C	T	No	1		Heterozygous				1	98	1.02041
12	109545794..109545795	MNV	GG	GG	Yes	2		Heterozygous				1	98	1.02041
12	109545794..109545795	MNV	GG	TT	No	2		Heterozygous				1	98	1.02041
12	109545805	SNV	A	A	Yes	1		Heterozygous	Homo_sapiens		Homo_sapiens	1	98	1.02041	dbSNP_147	SNV	E_Freq	E_1000G	G	0.00119808	6		A				192807474
12	109545805	SNV	A	T	No	1		Heterozygous			Homo_sapiens	1	98	1.02041
12	109545950	SNV	C	C	Yes	1		Heterozygous				1	98	1.02041
12	109545950	SNV	C	A	No	1		Heterozygous				1	98	1.02041
12	109545996	SNV	C	C	Yes	1		Heterozygous	Homo_sapiens		Homo_sapiens	1	98	1.02041	dbSNP_147	SNV	E_Freq	E_1000G	T	0.00379393	19		C				79129796
12	109545996	SNV	C	T	No	1		Heterozygous	Homo_sapiens		Homo_sapiens	1	98	1.02041	dbSNP_147	SNV	E_Freq	E_1000G	T	0.00379393	19		C				79129796
12	109547288..109547289	Deletion	GA	-	No	2		Heterozygous			Homo_sapiens	1	98	1.02041
12	109547290	Deletion	A	-	No	1		Heterozygous				1	98	1.02041
12	109547484	SNV	A	A	Yes	1		Heterozygous				1	98	1.02041
12	109547484	SNV	A	G	No	1		Heterozygous				1	98	1.02041
12	109548640..109548641	MNV	AT	AT	Yes	2		Heterozygous	Homo_sapiens		Homo_sapiens	1	98	1.02041	dbSNP_147	deletion	E_Freq	E_1000G									373949209
12	109548640..109548641	Deletion	AT	-	No	2		Heterozygous	Homo_sapiens		Homo_sapiens	1	98	1.02041	dbSNP_147	deletion	E_Freq	E_1000G									373949209
12	109548654	SNV	A	A	Yes	1		Heterozygous	Homo_sapiens		Homo_sapiens	1	98	1.02041	dbSNP_147	SNV	E_Freq	E_1000G	T	0.000599042	3		A				567806750
12	109548654	SNV	A	T	No	1		Heterozygous	Homo_sapiens		Homo_sapiens	1	98	1.02041	dbSNP_147	SNV	E_Freq	E_1000G	T	0.000599042	3		A				567806750
15	75637904	SNV	C	C	Yes	1		Heterozygous				1	98	1.02041
15	75637904	SNV	C	T	No	1		Heterozygous				1	98	1.02041
15	75637906	SNV	A	A	Yes	1		Heterozygous				1	98	1.02041
15	75637906	SNV	A	G	No	1		Heterozygous				1	98	1.02041
15	75637912..75637913	MNV	GT	GT	Yes	2		Heterozygous				1	98	1.02041
15	75637912..75637913	MNV	GT	AC	No	2		Heterozygous				1	98	1.02041
15	75637931	SNV	T	T	Yes	1		Heterozygous				1	98	1.02041
15	75637931	SNV	T	G	No	1		Heterozygous				1	98	1.02041
15	75637934..75637935	MNV	GT	GT	Yes	2		Heterozygous				1	98	1.02041
15	75637934..75637935	MNV	GT	CA	No	2		Heterozygous				1	98	1.02041
15	75637965^75637966	Insertion	-	-	Yes	0		Heterozygous				1	98	1.02041
15	75637965^75637966	Insertion	-	A	No	1		Heterozygous				1	98	1.02041
15	75638154	SNV	C	C	Yes	1		Heterozygous	Homo_sapiens		Homo_sapiens	2	98	2.04082	dbSNP_147	SNV	E_Freq	E_1000G	T	0.00179712	9		C																		113002501
15	75638154	SNV	C	T	No	1		Heterozygous	Homo_sapiens		Homo_sapiens	2	98	2.04082	dbSNP_147	SNV	E_Freq	E_1000G	T	0.00179712	9		C																		113002501
15	75638156	SNV	A	A	Yes	1		Heterozygous	Homo_sapiens		Homo_sapiens	1	98	1.02041	dbSNP_147	SNV							A																		112669702
15	75638156	SNV	A	C	No	1		Heterozygous			Homo_sapiens	1	98	1.02041
15	75638197^75638198	Insertion	-	-	Yes	0		Heterozygous			Homo_sapiens	1	98	1.02041
15	75638197^75638198	Insertion	-	G	No	1		Heterozygous			Homo_sapiens	1	98	1.02041
15	75638523	SNV	G	G	Yes	1		Heterozygous				1	98	1.02041
15	75638523	SNV	G	A	No	1		Heterozygous				1	98	1.02041
15	75638552..75638553	MNV	TA	TA	Yes	2		Heterozygous		Homo_sapiens	Homo_sapiens	9	98	9.18367
15	75638552..75638553	Deletion	TA	-	No	2		Heterozygous			Homo_sapiens	9	98	9.18367
15	75639219	SNV	G	G	Yes	1		Heterozygous	Homo_sapiens		Homo_sapiens	3	98	3.06122	dbSNP_147	SNV	E_Freq	E_1000G	A	0.0147764	74		G																		5745902
15	75639219	SNV	G	A	No	1		Heterozygous	Homo_sapiens		Homo_sapiens	3	98	3.06122	dbSNP_147	SNV	E_Freq	E_1000G	A	0.0147764	74		G																		5745902
15	75639230	SNV	G	G	Yes	1		Heterozygous				1	98	1.02041
15	75639230	SNV	G	A	No	1		Heterozygous				1	98	1.02041
15	75639306^75639307	Insertion	-	-	Yes	0		Heterozygous				1	98	1.02041
15	75639306^75639307	Insertion	-	A	No	1		Heterozygous				1	98	1.02041
15	75639436	SNV	A	A	Yes	1		Heterozygous				2	98	2.04082
15	75639436	SNV	A	C	No	1		Heterozygous				2	98	2.04082
15	75639733	SNV	G	G	Yes	1		Heterozygous				2	98	2.04082
15	75639733	SNV	G	C	No	1		Heterozygous				2	98	2.04082
15	75640129	SNV	G	G	Yes	1		Heterozygous	Homo_sapiens		Homo_sapiens	2	98	2.04082	dbSNP_147	SNV	E_Freq	E_1000G	A	0.00499201	25		G	E_ExAC																	146498035
15	75640129	SNV	G	A	No	1		Heterozygous	Homo_sapiens		Homo_sapiens	2	98	2.04082	dbSNP_147	SNV	E_Freq	E_1000G	A	0.00499201	25		G	E_ExAC																	146498035
15	75640205	SNV	C	C	Yes	1		Heterozygous				1	98	1.02041
15	75640205	Deletion	C	-	No	1		Heterozygous				1	98	1.02041
15	75641255	SNV	G	G	Yes	1		Heterozygous				1	98	1.02041
15	75641255	SNV	G	A	No	1		Heterozygous				1	98	1.02041
15	75641414	SNV	G	G	Yes	1		Heterozygous				1	98	1.02041
15	75641414	Deletion	G	-	No	1		Heterozygous				1	98	1.02041
15	75641682	SNV	T	T	Yes	1		Heterozygous	Homo_sapiens		Homo_sapiens	2	98	2.04082	dbSNP_147	sequence_alteration, SNV	E_Freq	E_1000G	C	0.00279553	14	E_Hapmap	T, T	E_ExAC	E_ESP	E_Cited			E_Phenotype_or_Disease		HGMD-PUBLIC_20162										5745908	CS088022
15	75641682	SNV	T	C	No	1		Heterozygous	Homo_sapiens		Homo_sapiens	2	98	2.04082	dbSNP_147	SNV	E_Freq	E_1000G	C	0.00279553	14	E_Hapmap	T	E_ExAC	E_ESP	E_Cited															5745908
15	75642710	SNV	T	T	Yes	1		Heterozygous				1	98	1.02041
15	75642710	SNV	T	C	No	1		Heterozygous				1	98	1.02041
15	75643090	SNV	A	A	Yes	1		Heterozygous				1	98	1.02041
15	75643090	SNV	A	G	No	1		Heterozygous				1	98	1.02041
15	75643579	SNV	T	T	Yes	1		Heterozygous				1	98	1.02041
15	75643579	SNV	T	G	No	1		Heterozygous				1	98	1.02041
15	75643619	SNV	T	T	Yes	1		Heterozygous			Homo_sapiens	1	98	1.02041
15	75643619	SNV	T	C	No	1		Heterozygous			Homo_sapiens	1	98	1.02041
15	75643620	SNV	T	T	Yes	1		Heterozygous				1	98	1.02041
15	75643620	SNV	T	G	No	1		Heterozygous				1	98	1.02041
15	75643694	SNV	G	G	Yes	1		Heterozygous	Homo_sapiens		Homo_sapiens	1	98	1.02041	dbSNP_147	SNV							G	E_ExAC																	760526659
15	75643694	SNV	G	A	No	1		Heterozygous	Homo_sapiens		Homo_sapiens	1	98	1.02041	dbSNP_147	SNV							G	E_ExAC																	760526659
15	75643714	SNV	T	T	Yes	1		Heterozygous	Homo_sapiens		Homo_sapiens	15	98	15.3061	dbSNP_147	SNV	E_Freq	E_1000G	C	0.0974441	488		T																		11634109
15	75643714	SNV	T	C	No	1		Heterozygous	Homo_sapiens		Homo_sapiens	15	98	15.3061	dbSNP_147	SNV	E_Freq	E_1000G	C	0.0974441	488		T																		11634109
15	75643759	SNV	G	G	Yes	1		Heterozygous	Homo_sapiens		Homo_sapiens	48	98	48.9796	dbSNP_147	SNV	E_Freq	E_1000G	T	0.466254	2335	E_Hapmap	G			E_Cited															7182283
15	75643759	SNV	G	T	No	1		Unknown	Homo_sapiens		Homo_sapiens	72	98	73.4694	dbSNP_147	SNV	E_Freq	E_1000G	T	0.466254	2335	E_Hapmap	G			E_Cited															7182283
15	75643780	SNV	G	G	Yes	1		Heterozygous				1	98	1.02041
15	75643780	SNV	G	A	No	1		Heterozygous				1	98	1.02041
15	75643831	SNV	T	T	Yes	1		Heterozygous				1	98	1.02041
15	75643831	SNV	T	A	No	1		Heterozygous				1	98	1.02041
15	75644183	SNV	G	G	Yes	1		Heterozygous	Homo_sapiens		Homo_sapiens	6	98	6.12245	dbSNP_147	SNV	E_Freq	E_1000G	A	0.00838658	42		G																		5745916
15	75644183	SNV	G	A	No	1		Heterozygous	Homo_sapiens		Homo_sapiens	6	98	6.12245	dbSNP_147	SNV	E_Freq	E_1000G	A	0.00838658	42		G																		5745916
15	75645193	SNV	T	T	Yes	1		Heterozygous				1	98	1.02041
15	75645193	SNV	T	C	No	1		Heterozygous				1	98	1.02041
15	75645350	SNV	T	T	Yes	1		Heterozygous	Homo_sapiens		Homo_sapiens	39	98	39.7959	dbSNP_147	SNV	E_Freq	E_1000G	T	0.387979	1943		C																		5745920
15	75645350	SNV	T	C	No	1		Unknown	Homo_sapiens		Homo_sapiens	73	98	74.4898	dbSNP_147	SNV	E_Freq	E_1000G	T	0.387979	1943		C																		5745920
15	75645438	Deletion	G	-	No	1		Homozygous			Homo_sapiens	1	98	1.02041
15	75645505..75645506	MNV	AC	CA	No	2		Heterozygous				1	98	1.02041
15	75645565	SNV	T	C	No	1		Heterozygous	Homo_sapiens		Homo_sapiens	4	98	4.08163	dbSNP_147	SNV							T																		866343563
15	75645565	SNV	T	T	Yes	1		Heterozygous	Homo_sapiens		Homo_sapiens	4	98	4.08163	dbSNP_147	SNV							T																		866343563
15	75645565^75645566	Insertion	-	ACACACACAC	No	10		Heterozygous			Homo_sapiens	7	98	7.14286
15	75645565^75645566	Insertion	-	ACACAC	No	6		Heterozygous			Homo_sapiens	3	98	3.06122
15	75645565^75645566	Insertion	-	-	Yes	0		Heterozygous			Homo_sapiens	9	98	9.18367
15	75645565^75645566	Insertion	-	AC	No	2		Heterozygous			Homo_sapiens	3	98	3.06122
15	75645566..75645569	MNV	ACAC	ACAC	Yes	4		Heterozygous			Homo_sapiens	2	98	2.04082
15	75645566..75645569	Deletion	ACAC	-	No	4		Heterozygous			Homo_sapiens	1	98	1.02041
15	75645566..75645569	Deletion	ACAC	AC	No	2		Heterozygous			Homo_sapiens	12	98	12.2449
15	75645651	SNV	C	C	Yes	1		Heterozygous				1	98	1.02041
15	75645651	SNV	C	T	No	1		Heterozygous				1	98	1.02041
15	75645966..75645967	MNV	CT	CT	Yes	2		Heterozygous	Homo_sapiens		Homo_sapiens	12	98	12.2449	dbSNP_147	deletion	E_Freq	E_1000G	-	0.0279553	140			E_ExAC	E_ESP	E_Cited															5745925
15	75645966..75645967	Deletion	CT	-	No	2		Unknown	Homo_sapiens		Homo_sapiens	4	98	4.08163	dbSNP_147	deletion	E_Freq	E_1000G	-	0.0279553	140			E_ExAC	E_ESP	E_Cited															5745925
15	75647087	SNV	A	A	Yes	1		Heterozygous				1	98	1.02041
15	75647087	SNV	A	G	No	1		Heterozygous				1	98	1.02041
15	75640077	SNV	G	G	Yes	1		Heterozygous	Homo_sapiens		Homo_sapiens	1	98	1.02041	dbSNP_147	SNV	E_Freq	E_1000G	A	0.0201677	101		G				114767302
15	75640077	SNV	G	A	No	1		Heterozygous	Homo_sapiens		Homo_sapiens	1	98	1.02041	dbSNP_147	SNV	E_Freq	E_1000G	A	0.0201677	101		G				114767302
15	75640361	SNV	G	G	Yes	1		Heterozygous				1	98	1.02041
15	75640361	SNV	G	A	No	1		Heterozygous				1	98	1.02041
15	75640801	SNV	G	G	Yes	1		Heterozygous				1	98	1.02041
15	75640801	SNV	G	C	No	1		Heterozygous				1	98	1.02041
15	75640834	SNV	C	C	Yes	1		Heterozygous	Homo_sapiens		Homo_sapiens	1	98	1.02041	dbSNP_147	SNV	E_Freq	E_1000G	T	0.00299521	15		C				138769036
15	75640834	SNV	C	T	No	1		Heterozygous	Homo_sapiens		Homo_sapiens	1	98	1.02041	dbSNP_147	SNV	E_Freq	E_1000G	T	0.00299521	15		C				138769036
15	75641637	SNV	C	C	Yes	1		Heterozygous	Homo_sapiens		Homo_sapiens	1	98	1.02041	dbSNP_147	SNV							C	E_ExAC			773748865
15	75641637	SNV	C	A	No	1		Heterozygous	Homo_sapiens		Homo_sapiens	1	98	1.02041	dbSNP_147	SNV							C	E_ExAC			773748865
15	75642446	SNV	C	C	Yes	1		Heterozygous	Homo_sapiens		Homo_sapiens	1	98	1.02041	dbSNP_147	SNV	E_Freq	E_1000G	G	0.000199681	1	E_Hapmap	C				5745912
15	75642446	SNV	C	G	No	1		Heterozygous	Homo_sapiens		Homo_sapiens	1	98	1.02041	dbSNP_147	SNV	E_Freq	E_1000G	G	0.000199681	1	E_Hapmap	C				5745912
15	75642940	SNV	T	T	Yes	1		Heterozygous				1	98	1.02041
15	75642940	SNV	T	C	No	1		Heterozygous				1	98	1.02041
15	75643064	SNV	T	T	Yes	1		Heterozygous				1	98	1.02041
15	75643064	SNV	T	G	No	1		Heterozygous				1	98	1.02041
15	75643248^75643249	Insertion	-	-	Yes	0		Heterozygous				1	98	1.02041
15	75643248^75643249	Insertion	-	T	No	1		Heterozygous				1	98	1.02041
15	75644366	SNV	C	C	Yes	1		Heterozygous	Homo_sapiens		Homo_sapiens	1	98	1.02041	dbSNP_147	SNV							C	E_ExAC			771322701
15	75644366	SNV	C	T	No	1		Heterozygous	Homo_sapiens		Homo_sapiens	1	98	1.02041	dbSNP_147	SNV							C	E_ExAC			771322701
15	75644374	SNV	A	A	Yes	1		Heterozygous				1	98	1.02041
15	75644374	SNV	A	G	No	1		Heterozygous				1	98	1.02041
15	75644580	SNV	G	G	Yes	1		Heterozygous				1	98	1.02041
15	75644580	SNV	G	A	No	1		Heterozygous				1	98	1.02041
15	75644906	SNV	T	T	Yes	1		Heterozygous				1	98	1.02041
15	75644906	SNV	T	A	No	1		Heterozygous				1	98	1.02041
15	75644993	SNV	A	A	Yes	1		Heterozygous				1	98	1.02041
15	75644993	SNV	A	G	No	1		Heterozygous				1	98	1.02041
15	75645383	SNV	G	G	Yes	1		Heterozygous	Homo_sapiens		Homo_sapiens	1	98	1.02041	dbSNP_147	SNV							G				767369942
15	75645383	SNV	G	A	No	1		Heterozygous	Homo_sapiens		Homo_sapiens	1	98	1.02041	dbSNP_147	SNV							G				767369942
15	75645482..75645484	MNV	TCA	TCA	Yes	3		Heterozygous				1	98	1.02041
15	75645482..75645484	MNV	TCA	ATC	No	3		Heterozygous				1	98	1.02041
15	75645566..75645567	MNV	AC	AC	Yes	2		Heterozygous			Homo_sapiens	5	98	5.10204
15	75645566..75645567	Deletion	AC	-	No	2		Heterozygous			Homo_sapiens	5	98	5.10204
15	75645592	SNV	G	G	Yes	1		Heterozygous	Homo_sapiens		Homo_sapiens	1	98	1.02041	dbSNP_147	SNV							G				866805202
15	75645592	SNV	G	A	No	1		Heterozygous	Homo_sapiens		Homo_sapiens	1	98	1.02041	dbSNP_147	SNV							G				866805202
15	75646201	SNV	G	G	Yes	1		Heterozygous				1	98	1.02041
15	75646201	SNV	G	T	No	1		Heterozygous				1	98	1.02041
15	75646949	SNV	A	A	Yes	1		Heterozygous				1	98	1.02041
15	75646949	SNV	A	G	No	1		Heterozygous				1	98	1.02041
15	75647434	SNV	G	G	Yes	1		Heterozygous	Homo_sapiens		Homo_sapiens	1	98	1.02041	dbSNP_147	SNV	E_Freq	E_1000G	A	0.000399361	2		G				545503679
15	75647434	SNV	G	A	No	1		Heterozygous	Homo_sapiens		Homo_sapiens	1	98	1.02041	dbSNP_147	SNV	E_Freq	E_1000G	A	0.000399361	2		G				545503679
19	45408450	SNV	T	T	Yes	1		Heterozygous				1	98	1.02041
19	45408450	SNV	T	C	No	1		Heterozygous				1	98	1.02041
19	45408475	SNV	A	A	Yes	1		Heterozygous	Homo_sapiens		Homo_sapiens	1	98	1.02041	dbSNP_147	SNV	E_Freq	E_1000G	G	0.033746	169		A																		439382
19	45408475	SNV	A	G	No	1		Heterozygous	Homo_sapiens		Homo_sapiens	1	98	1.02041	dbSNP_147	SNV	E_Freq	E_1000G	G	0.033746	169		A																		439382
19	45408536	SNV	T	T	Yes	1		Heterozygous	Homo_sapiens		Homo_sapiens	1	98	1.02041	dbSNP_147	SNV	E_Freq	E_1000G	A	0.000798722	4		T																		557172708
19	45408536	SNV	T	A	No	1		Heterozygous	Homo_sapiens		Homo_sapiens	1	98	1.02041	dbSNP_147	SNV	E_Freq	E_1000G	A	0.000798722	4		T																		557172708
19	45408564	SNV	A	A	Yes	1		Heterozygous	Homo_sapiens		Homo_sapiens	33	98	33.6735	dbSNP_147	sequence_alteration, SNV	E_Freq	E_1000G	T	0.199681	1000		A, A			E_Cited			E_Phenotype_or_Disease		HGMD-PUBLIC_20162										449647	CR982406
19	45408564	SNV	A	T	No	1		Unknown	Homo_sapiens		Homo_sapiens	37	98	37.7551	dbSNP_147	SNV	E_Freq	E_1000G	T	0.199681	1000		A			E_Cited															449647
19	45408628	SNV	T	T	Yes	1		Heterozygous	Homo_sapiens		Homo_sapiens	13	98	13.2653	dbSNP_147	sequence_alteration, SNV	E_Freq	E_1000G	C	0.0646965	324					E_Cited			E_Phenotype_or_Disease		HGMD-PUBLIC_20162										769446	CR984705
19	45408628	SNV	T	C	No	1		Heterozygous	Homo_sapiens		Homo_sapiens	13	98	13.2653	dbSNP_147	SNV	E_Freq	E_1000G	C	0.0646965	324					E_Cited															769446
19	45408634	SNV	C	C	Yes	1		Heterozygous	Homo_sapiens		Homo_sapiens	1	98	1.02041	dbSNP_147	SNV	E_Freq	E_1000G	A	0.000399361	2																				532314089
19	45408634	SNV	C	A	No	1		Heterozygous	Homo_sapiens		Homo_sapiens	1	98	1.02041	dbSNP_147	SNV	E_Freq	E_1000G	A	0.000399361	2																				532314089
19	45408826^45408827	Insertion	-	-	Yes	0		Heterozygous				1	98	1.02041
19	45408826^45408827	Insertion	-	C	No	1		Heterozygous				1	98	1.02041
19	45408836	SNV	T	T	Yes	1		Heterozygous	Homo_sapiens		Homo_sapiens	43	98	43.8776	dbSNP_147	sequence_alteration, SNV	E_Freq	E_1000G	T	0.471845	2363	E_Hapmap				E_Cited			E_Phenotype_or_Disease, E_Phenotype_or_Disease		HGMD-PUBLIC_20162		CLIN_risk_factor								405509	CR982405
19	45408836	SNV	T	G	No	1		Unknown	Homo_sapiens		Homo_sapiens	65	98	66.3265	dbSNP_147	SNV	E_Freq	E_1000G	T	0.471845	2363	E_Hapmap				E_Cited			E_Phenotype_or_Disease				CLIN_risk_factor								405509
19	45408932	SNV	C	C	Yes	1		Heterozygous				1	98	1.02041
19	45408932	SNV	C	T	No	1		Heterozygous				1	98	1.02041
19	45408937..45408938	MNV	GC	GC	Yes	2		Heterozygous				1	98	1.02041
19	45408937..45408938	MNV	GC	CG	No	2		Heterozygous				1	98	1.02041
19	45408986	SNV	C	C	Yes	1		Heterozygous				1	98	1.02041
19	45408986	SNV	C	G	No	1		Heterozygous				1	98	1.02041
19	45409987	SNV	C	C	Yes	1		Heterozygous				1	98	1.02041
19	45409987	SNV	C	T	No	1		Heterozygous				1	98	1.02041
19	45409988	SNV	C	C	Yes	1		Heterozygous	Homo_sapiens		Homo_sapiens	3	98	3.06122	dbSNP_147	SNV	E_Freq	E_1000G	T	0.000399361	2		C		E_ESP																143063029
19	45409988	SNV	C	T	No	1		Heterozygous	Homo_sapiens		Homo_sapiens	3	98	3.06122	dbSNP_147	SNV	E_Freq	E_1000G	T	0.000399361	2		C		E_ESP																143063029
19	45410002	SNV	G	G	Yes	1		Heterozygous	Homo_sapiens		Homo_sapiens	5	98	5.10204	dbSNP_147	SNV	E_Freq	E_1000G	A	0.0648962	325		G		E_ESP	E_Cited			E_Phenotype_or_Disease												769449
19	45410002	SNV	G	A	No	1		Heterozygous	Homo_sapiens		Homo_sapiens	5	98	5.10204	dbSNP_147	SNV	E_Freq	E_1000G	A	0.0648962	325		G		E_ESP	E_Cited			E_Phenotype_or_Disease												769449
19	45411617	SNV	C	C	Yes	1		Heterozygous				1	98	1.02041
19	45411617	SNV	C	A	No	1		Heterozygous				1	98	1.02041
19	45411623	SNV	C	C	Yes	1		Heterozygous				1	98	1.02041
19	45411623	SNV	C	T	No	1		Heterozygous				1	98	1.02041
19	45411641	SNV	G	G	Yes	1		Heterozygous				1	98	1.02041
19	45411641	SNV	G	A	No	1		Heterozygous				1	98	1.02041
19	45411941	SNV	T	T	Yes	1		Heterozygous	Homo_sapiens		Homo_sapiens	12	98	12.2449	dbSNP_147	SNV, SNV	E_Freq	E_1000G	C	0.150559	754	E_Hapmap	C, C	E_ExAC	E_ESP	E_Cited			E_Phenotype_or_Disease, E_Phenotype_or_Disease	CLIN_pathogenic	HGMD-PUBLIC_20162	CLIN_association									429358	CM900020
19	45411941	SNV	T	C	No	1		Heterozygous	Homo_sapiens		Homo_sapiens	12	98	12.2449	dbSNP_147	SNV	E_Freq	E_1000G	C	0.150559	754	E_Hapmap	C	E_ExAC	E_ESP	E_Cited			E_Phenotype_or_Disease	CLIN_pathogenic		CLIN_association									429358
19	45412072	SNV	G	G	Yes	1		Heterozygous				1	98	1.02041
19	45412072	SNV	G	A	No	1		Heterozygous				1	98	1.02041
19	45412079	SNV	C	C	Yes	1		Heterozygous	Homo_sapiens		Homo_sapiens	7	98	7.14286	dbSNP_147	SNV, SNV	E_Freq	E_1000G	T	0.0750799	376	E_Hapmap	C, C	E_ExAC	E_ESP	E_Cited			E_Phenotype_or_Disease, E_Phenotype_or_Disease	CLIN_pathogenic	HGMD-PUBLIC_20162									CLIN_drug_response	7412	CM860003
19	45412079	SNV	C	T	No	1		Heterozygous	Homo_sapiens		Homo_sapiens	7	98	7.14286	dbSNP_147	SNV	E_Freq	E_1000G	T	0.0750799	376	E_Hapmap	C	E_ExAC	E_ESP	E_Cited			E_Phenotype_or_Disease	CLIN_pathogenic										CLIN_drug_response	7412
19	45412209	SNV	A	A	Yes	1		Heterozygous				4	98	4.08163
19	45412209	SNV	A	G	No	1		Heterozygous				4	98	4.08163
19	45412232	SNV	G	G	Yes	1		Heterozygous				1	98	1.02041
19	45412232	SNV	G	C	No	1		Heterozygous				1	98	1.02041
19	45412532	SNV	C	C	Yes	1		Heterozygous	Homo_sapiens		Homo_sapiens	1	98	1.02041	dbSNP_147	SNV	E_Freq	E_1000G	T	0.00119808	6		C	E_ExAC	E_ESP	E_Cited															374329439
19	45412532	SNV	C	T	No	1		Heterozygous	Homo_sapiens		Homo_sapiens	1	98	1.02041	dbSNP_147	SNV	E_Freq	E_1000G	T	0.00119808	6		C	E_ExAC	E_ESP	E_Cited															374329439
19	45407945	SNV	C	C	Yes	1		Heterozygous	Homo_sapiens		Homo_sapiens	3	98	3.06122	dbSNP_147	SNV	E_Freq	E_1000G	T	0.00339457	17		C				191725650
19	45407945	SNV	C	T	No	1		Heterozygous	Homo_sapiens		Homo_sapiens	3	98	3.06122	dbSNP_147	SNV	E_Freq	E_1000G	T	0.00339457	17		C				191725650
19	45408292	SNV	C	C	Yes	1		Heterozygous				2	98	2.04082
19	45408292	SNV	C	T	No	1		Heterozygous				2	98	2.04082
19	45408294	SNV	T	T	Yes	1		Heterozygous				2	98	2.04082
19	45408294	SNV	T	C	No	1		Heterozygous				2	98	2.04082
19	45408454	SNV	G	G	Yes	1		Heterozygous				1	98	1.02041
19	45408454	Deletion	G	-	No	1		Heterozygous				1	98	1.02041
19	45408658^45408659	Insertion	-	C	No	1		Homozygous			Homo_sapiens	1	98	1.02041
19	45408856^45408857	Insertion	-	-	Yes	0		Heterozygous				1	98	1.02041
19	45408856^45408857	Insertion	-	G	No	1		Heterozygous				1	98	1.02041
19	45408867	SNV	G	G	Yes	1		Heterozygous				1	98	1.02041
19	45408867	SNV	G	T	No	1		Heterozygous				1	98	1.02041
19	45408986^45408987	Insertion	-	-	Yes	0		Heterozygous				1	98	1.02041
19	45408986^45408987	Insertion	-	G	No	1		Heterozygous				1	98	1.02041
19	45409006	SNV	G	G	Yes	1		Heterozygous				1	98	1.02041
19	45409006	SNV	G	A	No	1		Heterozygous				1	98	1.02041
19	45411050	SNV	C	C	Yes	1		Heterozygous				1	98	1.02041
19	45411050	SNV	C	A	No	1		Heterozygous				1	98	1.02041
19	45412444	SNV	G	G	Yes	1		Heterozygous				1	98	1.02041
19	45412444	SNV	G	A	No	1		Heterozygous				1	98	1.02041

## Sheet: LOAD-CE
S3 Table. Ion PGM raw data for LOAD-CE
Chromosome	Region	Type	Reference	Allele	Reference allele	Length	Linkage	Zygosity	Exact match	Partial MNV match	Overlap	Sample count	Total number of samples	Sample frequency	chrom Homo sapiens (hg19) dbsnp variants	strand Homo sapiens (hg19) dbsnp variants	valid Homo sapiens (hg19) dbsnp variants	bitfields Homo sapiens (hg19) dbsnp variants	avHetSE Homo sapiens (hg19) dbsnp variants	func Homo sapiens (hg19) dbsnp variants	refUCSC Homo sapiens (hg19) dbsnp variants	bin Homo sapiens (hg19) dbsnp variants	weight Homo sapiens (hg19) dbsnp variants	alleleFreqCount Homo sapiens (hg19) dbsnp variants	observed Homo sapiens (hg19) dbsnp variants	avHet Homo sapiens (hg19) dbsnp variants	locType Homo sapiens (hg19) dbsnp variants	alleleNs Homo sapiens (hg19) dbsnp variants	class Homo sapiens (hg19) dbsnp variants	alleles Homo sapiens (hg19) dbsnp variants	molType Homo sapiens (hg19) dbsnp variants	alleleFreqs Homo sapiens (hg19) dbsnp variants	submitterCount Homo sapiens (hg19) dbsnp variants	exceptions Homo sapiens (hg19) dbsnp variants	submitters Homo sapiens (hg19) dbsnp variants	refNCBI Homo sapiens (hg19) dbsnp variants	name Homo sapiens (hg19) dbsnp variants	score Homo sapiens (hg19) dbsnp variants	chrom Homo sapiens (hg19) dbsnp (common) variants	strand Homo sapiens (hg19) dbsnp (common) variants	valid Homo sapiens (hg19) dbsnp (common) variants	bitfields Homo sapiens (hg19) dbsnp (common) variants	avHetSE Homo sapiens (hg19) dbsnp (common) variants	func Homo sapiens (hg19) dbsnp (common) variants	refUCSC Homo sapiens (hg19) dbsnp (common) variants	bin Homo sapiens (hg19) dbsnp (common) variants	weight Homo sapiens (hg19) dbsnp (common) variants	alleleFreqCount Homo sapiens (hg19) dbsnp (common) variants	observed Homo sapiens (hg19) dbsnp (common) variants
8	42195230	SNV	G	G	Yes	1		Heterozygous				1	11	9.09091
8	42195230	SNV	G	A	No	1		Heterozygous				1	11	9.09091
8	42195457	SNV	T	C	No	1		Heterozygous				1	11	9.09091
8	42195464	SNV	A	A	Yes	1		Heterozygous				1	11	9.09091
8	42195464	SNV	A	G	No	1		Heterozygous				1	11	9.09091
8	42196362	SNV	C	C	Yes	1		Heterozygous	Homo sapiens (hg19) dbsnp variants, Homo sapiens (hg19) dbsnp (common) variants		Homo sapiens (hg19) dbsnp variants, Homo sapiens (hg19) dbsnp (common) variants	1	11	9.09091	chr8	+	by-cluster,by-frequency,by-1000genomes	maf-5-some-pop	0.136369	intron	C	906	1	2	C/G	0.040468	exact	2703.050049,62.950001,	single	C,G,	genomic	0.977242,0.022758,	6	NonIntegerChromCount	1000GENOMES,CNGFU,COMPLETE_GENOMICS,EGP_SNPS,SNP500CANCER,TISHKOFF,	C	rs3136716	0	chr8	+	by-cluster,by-frequency,by-1000genomes	maf-5-some-pop	0.136369	intron	C	906	1	2	C/G
8	42196362	SNV	C	G	No	1		Heterozygous	Homo sapiens (hg19) dbsnp variants, Homo sapiens (hg19) dbsnp (common) variants		Homo sapiens (hg19) dbsnp variants, Homo sapiens (hg19) dbsnp (common) variants	1	11	9.09091	chr8	+	by-cluster,by-frequency,by-1000genomes	maf-5-some-pop	0.136369	intron	C	906	1	2	C/G	0.040468	exact	2703.050049,62.950001,	single	C,G,	genomic	0.977242,0.022758,	6	NonIntegerChromCount	1000GENOMES,CNGFU,COMPLETE_GENOMICS,EGP_SNPS,SNP500CANCER,TISHKOFF,	C	rs3136716	0	chr8	+	by-cluster,by-frequency,by-1000genomes	maf-5-some-pop	0.136369	intron	C	906	1	2	C/G
8	42196441	SNV	C	C	Yes	1		Heterozygous	Homo sapiens (hg19) dbsnp variants, Homo sapiens (hg19) dbsnp (common) variants		Homo sapiens (hg19) dbsnp variants, Homo sapiens (hg19) dbsnp (common) variants	3	11	27.2727	chr8	+	by-cluster,by-frequency,by-submitter,by-2hit-2allele,by-hapmap,by-1000genomes	maf-5-some-pop	0.204834	intron	C	906	1	2	C/T	0.393328	exact	1530.930054,3355.070068,	single	C,T,	genomic	0.313330,0.686670,	22	NonIntegerChromCount	1000GENOMES,ABI,BCM-HGSC-SUB,BCMHGSC_JDW,BCM_SSAHASNP,BGI,BL,BUSHMAN,CGM_KYOTO,COMPLETE_GENOMICS,EGP_SNPS,ENSEMBL,GMI,HGSV,ILLUMINA,KRIBB_YJKIM,PERLEGEN,PJP,SNP500CANCER,SSAHASNP,SSMP,TISHKOFF,	C	rs3136717	0	chr8	+	by-cluster,by-frequency,by-submitter,by-2hit-2allele,by-hapmap,by-1000genomes	maf-5-some-pop	0.204834	intron	C	906	1	2	C/T
8	42196441	SNV	C	T	No	1		Unknown	Homo sapiens (hg19) dbsnp variants, Homo sapiens (hg19) dbsnp (common) variants		Homo sapiens (hg19) dbsnp variants, Homo sapiens (hg19) dbsnp (common) variants	9	11	81.8182	chr8	+	by-cluster,by-frequency,by-submitter,by-2hit-2allele,by-hapmap,by-1000genomes	maf-5-some-pop	0.204834	intron	C	906	1	2	C/T	0.393328	exact	1530.930054,3355.070068,	single	C,T,	genomic	0.313330,0.686670,	22	NonIntegerChromCount	1000GENOMES,ABI,BCM-HGSC-SUB,BCMHGSC_JDW,BCM_SSAHASNP,BGI,BL,BUSHMAN,CGM_KYOTO,COMPLETE_GENOMICS,EGP_SNPS,ENSEMBL,GMI,HGSV,ILLUMINA,KRIBB_YJKIM,PERLEGEN,PJP,SNP500CANCER,SSAHASNP,SSMP,TISHKOFF,	C	rs3136717	0	chr8	+	by-cluster,by-frequency,by-submitter,by-2hit-2allele,by-hapmap,by-1000genomes	maf-5-some-pop	0.204834	intron	C	906	1	2	C/T
8	42197065	SNV	A	A	Yes	1		Heterozygous				1	11	9.09091
8	42197065	SNV	A	T	No	1		Heterozygous				1	11	9.09091
8	42197073^42197074	Insertion	-	-	Yes	0		Heterozygous				3	11	27.2727
8	42197073^42197074	Insertion	-	C	No	1		Heterozygous				3	11	27.2727
8	42197081	SNV	T	T	Yes	1		Heterozygous				1	11	9.09091
8	42197081	SNV	T	C	No	1		Heterozygous				1	11	9.09091
8	42197095..42197098	Deletion	ATTT	-	No	4		Heterozygous				2	11	18.1818
8	42197351	SNV	A	A	Yes	1		Heterozygous				1	11	9.09091
8	42197351	SNV	A	G	No	1		Heterozygous				1	11	9.09091
8	42197472	SNV	T	T	Yes	1		Heterozygous	Homo sapiens (hg19) dbsnp variants		Homo sapiens (hg19) dbsnp variants	1	11	9.09091	chr8	+	by-1000genomes		0.03698	intron	T	906	1	2	C/T	0.00275	exact	3.000000,2175.000000,	single	C,T,	genomic	0.001377,0.998623,	1		1000GENOMES,	T	rs137925877	0
8	42197472	SNV	T	C	No	1		Heterozygous	Homo sapiens (hg19) dbsnp variants		Homo sapiens (hg19) dbsnp variants	1	11	9.09091	chr8	+	by-1000genomes		0.03698	intron	T	906	1	2	C/T	0.00275	exact	3.000000,2175.000000,	single	C,T,	genomic	0.001377,0.998623,	1		1000GENOMES,	T	rs137925877	0
8	42197529	SNV	A	A	Yes	1		Heterozygous				1	11	9.09091
8	42197529	SNV	A	C	No	1		Heterozygous				1	11	9.09091
8	42197545..42197546	MNV	TC	TC	Yes	2		Heterozygous				2	11	18.1818
8	42197545..42197546	MNV	TC	AT	No	2		Heterozygous				2	11	18.1818
8	42197559	SNV	A	A	Yes	1		Heterozygous				1	11	9.09091
8	42197559	SNV	A	C	No	1		Heterozygous				1	11	9.09091
8	42197703	SNV	A	A	Yes	1		Heterozygous				1	11	9.09091
8	42197703	SNV	A	G	No	1		Heterozygous				1	11	9.09091
8	42197747	SNV	A	A	Yes	1		Heterozygous	Homo sapiens (hg19) dbsnp variants, Homo sapiens (hg19) dbsnp (common) variants		Homo sapiens (hg19) dbsnp variants, Homo sapiens (hg19) dbsnp (common) variants	1	11	9.09091	chr8	+	by-cluster,by-frequency,by-2hit-2allele,by-hapmap,by-1000genomes	maf-5-some-pop	0.219245	intron	A	906	1	2	A/C	0.370132	exact	1270.000000,3064.000000,	single	A,C,	genomic	0.293032,0.706968,	21		1000GENOMES,ABI,BCM-HGSC-SUB,BCMHGSC_JDW,BCM_SSAHASNP,BGI,BL,BUSHMAN,COMPLETE_GENOMICS,CSHL-HAPMAP,EGP_SNPS,ENSEMBL,GMI,HGSV,HUMANGENOME_JCVI,ILLUMINA,KRIBB_YJKIM,PJP,SSAHASNP,SSMP,TISHKOFF,	A	rs3136718	0	chr8	+	by-cluster,by-frequency,by-2hit-2allele,by-hapmap,by-1000genomes	maf-5-some-pop	0.219245	intron	A	906	1	2	A/C
8	42197747	SNV	A	C	No	1		Unknown	Homo sapiens (hg19) dbsnp variants, Homo sapiens (hg19) dbsnp (common) variants		Homo sapiens (hg19) dbsnp variants, Homo sapiens (hg19) dbsnp (common) variants	5	11	45.4545	chr8	+	by-cluster,by-frequency,by-2hit-2allele,by-hapmap,by-1000genomes	maf-5-some-pop	0.219245	intron	A	906	1	2	A/C	0.370132	exact	1270.000000,3064.000000,	single	A,C,	genomic	0.293032,0.706968,	21		1000GENOMES,ABI,BCM-HGSC-SUB,BCMHGSC_JDW,BCM_SSAHASNP,BGI,BL,BUSHMAN,COMPLETE_GENOMICS,CSHL-HAPMAP,EGP_SNPS,ENSEMBL,GMI,HGSV,HUMANGENOME_JCVI,ILLUMINA,KRIBB_YJKIM,PJP,SSAHASNP,SSMP,TISHKOFF,	A	rs3136718	0	chr8	+	by-cluster,by-frequency,by-2hit-2allele,by-hapmap,by-1000genomes	maf-5-some-pop	0.219245	intron	A	906	1	2	A/C
8	42197821	SNV	A	A	Yes	1		Heterozygous				1	11	9.09091
8	42197821	SNV	A	G	No	1		Heterozygous				1	11	9.09091
8	42198606	SNV	G	G	Yes	1		Heterozygous				1	11	9.09091
8	42198606	SNV	G	A	No	1		Heterozygous				1	11	9.09091
8	42198684	SNV	T	T	Yes	1		Heterozygous				1	11	9.09091
8	42198684	SNV	T	C	No	1		Heterozygous				1	11	9.09091
8	42198728	SNV	T	T	Yes	1		Heterozygous				1	11	9.09091
8	42198728	SNV	T	C	No	1		Heterozygous				1	11	9.09091
8	42198746	SNV	A	A	Yes	1		Heterozygous				1	11	9.09091
8	42198746	SNV	A	G	No	1		Heterozygous				1	11	9.09091
8	42198802	SNV	T	T	Yes	1		Heterozygous				1	11	9.09091
8	42198802	SNV	T	C	No	1		Heterozygous				1	11	9.09091
8	42198808	SNV	G	G	Yes	1		Heterozygous				1	11	9.09091
8	42198808	SNV	G	C	No	1		Heterozygous				1	11	9.09091
8	42198813	SNV	G	G	Yes	1		Heterozygous				1	11	9.09091
8	42198813	SNV	G	A	No	1		Heterozygous				1	11	9.09091
8	42198823	SNV	G	G	Yes	1		Heterozygous				1	11	9.09091
8	42198823	SNV	G	A	No	1		Heterozygous				1	11	9.09091
8	42199215	SNV	A	A	Yes	1		Heterozygous				1	11	9.09091
8	42199215	SNV	A	G	No	1		Heterozygous				1	11	9.09091
8	42199216	SNV	A	A	Yes	1		Heterozygous				1	11	9.09091
8	42199216	SNV	A	T	No	1		Heterozygous				1	11	9.09091
8	42199262	SNV	A	A	Yes	1		Heterozygous				1	11	9.09091
8	42199262	SNV	A	G	No	1		Heterozygous				1	11	9.09091
8	42199294	SNV	T	T	Yes	1		Heterozygous	Homo sapiens (hg19) dbsnp variants, Homo sapiens (hg19) dbsnp (common) variants		Homo sapiens (hg19) dbsnp variants, Homo sapiens (hg19) dbsnp (common) variants	1	11	9.09091	chr8	+	by-cluster,by-frequency,by-2hit-2allele,by-hapmap,by-1000genomes	maf-5-some-pop,maf-5-all-pops	0.2438	intron	T	906	1	2	A/T	0.194668	exact	2235.000000,270.000000,	single	A,T,	genomic	0.892216,0.107784,	20		1000GENOMES,ABI,BCM-HGSC-SUB,BCMHGSC_JDW,BGI,BL,BUSHMAN,COMPLETE_GENOMICS,CSHL-HAPMAP,EGP_SNPS,ENSEMBL,GMI,HUMANGENOME_JCVI,ILLUMINA-UK,PERLEGEN,PJP,SC_SNP,SSAHASNP,SSMP,TISHKOFF,	T	rs3136722	0	chr8	+	by-cluster,by-frequency,by-2hit-2allele,by-hapmap,by-1000genomes	maf-5-some-pop,maf-5-all-pops	0.2438	intron	T	906	1	2	A/T
8	42199294	SNV	T	A	No	1		Unknown	Homo sapiens (hg19) dbsnp variants, Homo sapiens (hg19) dbsnp (common) variants		Homo sapiens (hg19) dbsnp variants, Homo sapiens (hg19) dbsnp (common) variants	7	11	63.6364	chr8	+	by-cluster,by-frequency,by-2hit-2allele,by-hapmap,by-1000genomes	maf-5-some-pop,maf-5-all-pops	0.2438	intron	T	906	1	2	A/T	0.194668	exact	2235.000000,270.000000,	single	A,T,	genomic	0.892216,0.107784,	20		1000GENOMES,ABI,BCM-HGSC-SUB,BCMHGSC_JDW,BGI,BL,BUSHMAN,COMPLETE_GENOMICS,CSHL-HAPMAP,EGP_SNPS,ENSEMBL,GMI,HUMANGENOME_JCVI,ILLUMINA-UK,PERLEGEN,PJP,SC_SNP,SSAHASNP,SSMP,TISHKOFF,	T	rs3136722	0	chr8	+	by-cluster,by-frequency,by-2hit-2allele,by-hapmap,by-1000genomes	maf-5-some-pop,maf-5-all-pops	0.2438	intron	T	906	1	2	A/T
8	42199386	SNV	T	T	Yes	1		Heterozygous				1	11	9.09091
8	42199386	SNV	T	C	No	1		Heterozygous				1	11	9.09091
8	42199463	SNV	A	A	Yes	1		Heterozygous				1	11	9.09091
8	42199463	SNV	A	G	No	1		Heterozygous				1	11	9.09091
8	42199468	SNV	G	G	Yes	1		Heterozygous				1	11	9.09091
8	42199468	SNV	G	A	No	1		Heterozygous				1	11	9.09091
8	42199469	SNV	T	C	No	1		Heterozygous				1	11	9.09091
8	42199471	SNV	T	T	Yes	1		Heterozygous				1	11	9.09091
8	42199471	SNV	T	C	No	1		Heterozygous				1	11	9.09091
8	42199780	SNV	A	A	Yes	1		Heterozygous				1	11	9.09091
8	42199780	SNV	A	G	No	1		Heterozygous				1	11	9.09091
8	42200163	SNV	A	A	Yes	1		Heterozygous				1	11	9.09091
8	42200163	SNV	A	G	No	1		Heterozygous				1	11	9.09091
8	42200207	SNV	G	G	Yes	1		Heterozygous	Homo sapiens (hg19) dbsnp variants, Homo sapiens (hg19) dbsnp (common) variants		Homo sapiens (hg19) dbsnp variants, Homo sapiens (hg19) dbsnp (common) variants	3	11	27.2727	chr8	-	by-cluster,by-frequency,by-2hit-2allele,by-hapmap,by-1000genomes	maf-5-some-pop,maf-5-all-pops	0.221019	intron	G	906	1	2	C/T	0.366836	exact	764.070984,2388.928955,	single	C,T,	genomic	0.242331,0.757669,	18	NonIntegerChromCount	1000GENOMES,ABI,BCM-HGSC-SUB,BCMHGSC_JDW,BGI,BL,BUSHMAN,COMPLETE_GENOMICS,EGP_SNPS,ENSEMBL,GMI,HGSV,PJP,SC_JCM,SC_SNP,SNP500CANCER,SSMP,WI_SSAHASNP,	G	rs2979895	0	chr8	-	by-cluster,by-frequency,by-2hit-2allele,by-hapmap,by-1000genomes	maf-5-some-pop,maf-5-all-pops	0.221019	intron	G	906	1	2	C/T
8	42200207	SNV	G	A	No	1		Unknown	Homo sapiens (hg19) dbsnp variants, Homo sapiens (hg19) dbsnp (common) variants		Homo sapiens (hg19) dbsnp variants, Homo sapiens (hg19) dbsnp (common) variants	9	11	81.8182	chr8	-	by-cluster,by-frequency,by-2hit-2allele,by-hapmap,by-1000genomes	maf-5-some-pop,maf-5-all-pops	0.221019	intron	G	906	1	2	C/T	0.366836	exact	764.070984,2388.928955,	single	C,T,	genomic	0.242331,0.757669,	18	NonIntegerChromCount	1000GENOMES,ABI,BCM-HGSC-SUB,BCMHGSC_JDW,BGI,BL,BUSHMAN,COMPLETE_GENOMICS,EGP_SNPS,ENSEMBL,GMI,HGSV,PJP,SC_JCM,SC_SNP,SNP500CANCER,SSMP,WI_SSAHASNP,	G	rs2979895	0	chr8	-	by-cluster,by-frequency,by-2hit-2allele,by-hapmap,by-1000genomes	maf-5-some-pop,maf-5-all-pops	0.221019	intron	G	906	1	2	C/T
8	42200338	SNV	T	C	No	1		Unknown	Homo sapiens (hg19) dbsnp variants, Homo sapiens (hg19) dbsnp (common) variants		Homo sapiens (hg19) dbsnp variants, Homo sapiens (hg19) dbsnp (common) variants	9	11	81.8182	chr8	-	by-cluster,by-frequency,by-2hit-2allele,by-hapmap,by-1000genomes	maf-5-some-pop	0.221019	intron	T	906	1	2	A/G	0.366836	exact	1331.947998,3404.050049,	single	A,G,	genomic	0.281239,0.718761,	21	NonIntegerChromCount	1000GENOMES,ABI,BCM-HGSC-SUB,BCMHGSC_JDW,BGI,BL,BUSHMAN,COMPLETE_GENOMICS,EGP_SNPS,ENSEMBL,GMI,HGSV,ILLUMINA,KRIBB_YJKIM,PJP,SC_JCM,SC_SNP,SNP500CANCER,SSMP,TISHKOFF,WI_SSAHASNP,	T	rs2953993	0	chr8	-	by-cluster,by-frequency,by-2hit-2allele,by-hapmap,by-1000genomes	maf-5-some-pop	0.221019	intron	T	906	1	2	A/G
8	42200338	SNV	T	T	Yes	1		Heterozygous	Homo sapiens (hg19) dbsnp variants, Homo sapiens (hg19) dbsnp (common) variants		Homo sapiens (hg19) dbsnp variants, Homo sapiens (hg19) dbsnp (common) variants	3	11	27.2727	chr8	-	by-cluster,by-frequency,by-2hit-2allele,by-hapmap,by-1000genomes	maf-5-some-pop	0.221019	intron	T	906	1	2	A/G	0.366836	exact	1331.947998,3404.050049,	single	A,G,	genomic	0.281239,0.718761,	21	NonIntegerChromCount	1000GENOMES,ABI,BCM-HGSC-SUB,BCMHGSC_JDW,BGI,BL,BUSHMAN,COMPLETE_GENOMICS,EGP_SNPS,ENSEMBL,GMI,HGSV,ILLUMINA,KRIBB_YJKIM,PJP,SC_JCM,SC_SNP,SNP500CANCER,SSMP,TISHKOFF,WI_SSAHASNP,	T	rs2953993	0	chr8	-	by-cluster,by-frequency,by-2hit-2allele,by-hapmap,by-1000genomes	maf-5-some-pop	0.221019	intron	T	906	1	2	A/G
8	42201087	SNV	C	A	No	1		Heterozygous	Homo sapiens (hg19) dbsnp variants, Homo sapiens (hg19) dbsnp (common) variants		Homo sapiens (hg19) dbsnp variants, Homo sapiens (hg19) dbsnp (common) variants	1	11	9.09091	chr8	+	by-cluster,by-frequency,by-2hit-2allele,by-hapmap,by-1000genomes	maf-5-some-pop	0.245027	intron	C	906	1	2	A/C	0.200381	exact	3385.000000,598.000000,	single	A,C,	genomic	0.849862,0.150138,	23		1000GENOMES,ABI,AFFY,BCM-HGSC-SUB,BCMHGSC_JDW,BGI,BL,BUSHMAN,COMPLETE_GENOMICS,CSHL-HAPMAP,ENSEMBL,GMI,HGSV,HUMANGENOME_JCVI,ILLUMINA,ILLUMINA-UK,KRIBB_YJKIM,PERLEGEN,PJP,SC_JCM,SSMP,TISHKOFF,WI_SSAHASNP,	C	rs2976239	0	chr8	+	by-cluster,by-frequency,by-2hit-2allele,by-hapmap,by-1000genomes	maf-5-some-pop	0.245027	intron	C	906	1	2	A/C
8	42201148..42201150	MNV	AGG	AGG	Yes	3		Heterozygous	Homo sapiens (hg19) dbsnp variants, Homo sapiens (hg19) dbsnp (common) variants	Homo sapiens (hg19) dbsnp variants	Homo sapiens (hg19) dbsnp variants, Homo sapiens (hg19) dbsnp (common) variants	3	11	27.2727	chr8	+	by-cluster,by-1000genomes		0.197195	unknown	AGG	906	1	2	-/AGG	0.403668	range	1569.000000,611.000000,	deletion	-,AGG,	genomic	0.719725,0.280275,	9		1000GENOMES,ABI,BILGI_BIOE,BL,GMI,HUMANGENOME_JCVI,LUNTER,SSMP,TISHKOFF,	AGG	rs35172933	0	chr8	+	by-cluster,by-1000genomes		0.197195	unknown	AGG	906	1	2	-/AGG
8	42201148..42201150	Deletion	AGG	-	No	3		Unknown	Homo sapiens (hg19) dbsnp variants, Homo sapiens (hg19) dbsnp (common) variants		Homo sapiens (hg19) dbsnp variants, Homo sapiens (hg19) dbsnp (common) variants	9	11	81.8182	chr8	+	by-cluster,by-1000genomes		0.197195	unknown	AGG	906	1	2	-/AGG	0.403668	range	1569.000000,611.000000,	deletion	-,AGG,	genomic	0.719725,0.280275,	9		1000GENOMES,ABI,BILGI_BIOE,BL,GMI,HUMANGENOME_JCVI,LUNTER,SSMP,TISHKOFF,	AGG	rs35172933	0	chr8	+	by-cluster,by-1000genomes		0.197195	unknown	AGG	906	1	2	-/AGG
8	42201888	SNV	A	A	Yes	1		Heterozygous				1	11	9.09091
8	42201888	SNV	A	G	No	1		Heterozygous				1	11	9.09091
8	42202040	SNV	T	G	No	1		Homozygous	Homo sapiens (hg19) dbsnp variants, Homo sapiens (hg19) dbsnp (common) variants		Homo sapiens (hg19) dbsnp variants, Homo sapiens (hg19) dbsnp (common) variants	1	11	9.09091	chr8, chr8	+, +	by-cluster,by-frequency,by-2hit-2allele,by-hapmap,by-1000genomes, by-cluster	maf-5-some-pop	0,148557, 0	intron, intron	T, T	906, 906	1, 1	2, 0	G/T, -/G/T	0,451074, 0	exact, exact	1578.000000,826.000000,	single, in-del	G,T,	genomic, genomic	0.656406,0.343594,	21, 2		1000GENOMES,AFFY,BCM-HGSC-SUB,BCMHGSC_JDW,BCM_SSAHASNP,BGI,BL,BUSHMAN,COMPLETE_GENOMICS,CSHL-HAPMAP,ENSEMBL,GMI,HGSV,HUMANGENOME_JCVI,ILLUMINA,KRIBB_YJKIM,PJP,SSAHASNP,SSMP,TISHKOFF,WI_SSAHASNP,, ABI,KRIBB_YJKIM,	T, T	rs6474390, rs372916518	0, 0	chr8	+	by-cluster,by-frequency,by-2hit-2allele,by-hapmap,by-1000genomes	maf-5-some-pop	0.148557	intron	T	906	1	2	G/T
8	42202257	SNV	C	C	Yes	1		Heterozygous				1	11	9.09091
8	42202257	SNV	C	T	No	1		Heterozygous				1	11	9.09091
8	42202329..42202330	MNV	CA	AC	No	2		Heterozygous				1	11	9.09091
8	42202560	SNV	T	T	Yes	1		Heterozygous				1	11	9.09091
8	42202560	SNV	T	C	No	1		Heterozygous				1	11	9.09091
8	42202751	SNV	A	A	Yes	1		Heterozygous				1	11	9.09091
8	42202751	SNV	A	G	No	1		Heterozygous				1	11	9.09091
8	42202784	SNV	T	T	Yes	1		Heterozygous				1	11	9.09091
8	42202784	SNV	T	C	No	1		Heterozygous				1	11	9.09091
8	42202788	SNV	A	A	Yes	1		Heterozygous				1	11	9.09091
8	42202788	SNV	A	G	No	1		Heterozygous				1	11	9.09091
8	42203463	SNV	G	A	No	1		Homozygous	Homo sapiens (hg19) dbsnp variants, Homo sapiens (hg19) dbsnp (common) variants		Homo sapiens (hg19) dbsnp variants, Homo sapiens (hg19) dbsnp (common) variants	10	11	90.9091	chr8	+	by-cluster,by-frequency,by-2hit-2allele,by-1000genomes		0.206449	intron	G	906	1	2	A/G	0.109008	exact	2065.000000,128.000000,	single	A,G,	genomic	0.941632,0.058368,	20		1000GENOMES,ABI,BCM-HGSC-SUB,BCMHGSC_JDW,BCM_SSAHASNP,BGI,BL,BUSHMAN,COMPLETE_GENOMICS,ENSEMBL,GMI,HGSV,HUMANGENOME_JCVI,ILLUMINA-UK,PJP,SC_JCM,SC_SNP,SSAHASNP,SSMP,TISHKOFF,	G	rs2976240	0	chr8	+	by-cluster,by-frequency,by-2hit-2allele,by-1000genomes		0.206449	intron	G	906	1	2	A/G
8	42203671	SNV	T	T	Yes	1		Heterozygous				1	11	9.09091
8	42203671	SNV	T	C	No	1		Heterozygous				1	11	9.09091
8	42203918^42203919	Insertion	-	-	Yes	0		Heterozygous				2	11	18.1818
8	42203918^42203919	Insertion	-	TT	No	2		Heterozygous				2	11	18.1818
8	42203920	SNV	C	C	Yes	1		Heterozygous				1	11	9.09091
8	42203920	SNV	C	G	No	1		Heterozygous				1	11	9.09091
8	42204012	SNV	C	C	Yes	1		Heterozygous				1	11	9.09091
8	42204012	SNV	C	T	No	1		Heterozygous				1	11	9.09091
8	42204026^42204027	Insertion	-	-	Yes	0		Heterozygous				1	11	9.09091
8	42204026^42204027	Insertion	-	CA	No	2		Heterozygous				1	11	9.09091
8	42204098^42204099	Insertion	-	-	Yes	0		Heterozygous				1	11	9.09091
8	42204098^42204099	Insertion	-	T	No	1		Heterozygous				1	11	9.09091
8	42204176	SNV	T	T	Yes	1		Heterozygous	Homo sapiens (hg19) dbsnp variants, Homo sapiens (hg19) dbsnp (common) variants		Homo sapiens (hg19) dbsnp variants, Homo sapiens (hg19) dbsnp (common) variants	3	11	27.2727	chr8	+	by-cluster,by-frequency,by-hapmap,by-1000genomes	maf-5-some-pop,maf-5-all-pops	0.217952	intron	T	906	1	2	C/T	0.372462	exact	1778.000000,572.000000,	single	C,T,	genomic	0.756596,0.243404,	16		1000GENOMES,ABI,BCMHGSC_JDW,BL,BUSHMAN,COMPLETE_GENOMICS,CSHL-HAPMAP,EGP_SNPS,ENSEMBL,GMI,HGSV,HUMANGENOME_JCVI,PJP,SSAHASNP,SSMP,TISHKOFF,	T	rs3136738	0	chr8	+	by-cluster,by-frequency,by-hapmap,by-1000genomes	maf-5-some-pop,maf-5-all-pops	0.217952	intron	T	906	1	2	C/T
8	42204176	SNV	T	C	No	1		Unknown	Homo sapiens (hg19) dbsnp variants, Homo sapiens (hg19) dbsnp (common) variants		Homo sapiens (hg19) dbsnp variants, Homo sapiens (hg19) dbsnp (common) variants	10	11	90.9091	chr8	+	by-cluster,by-frequency,by-hapmap,by-1000genomes	maf-5-some-pop,maf-5-all-pops	0.217952	intron	T	906	1	2	C/T	0.372462	exact	1778.000000,572.000000,	single	C,T,	genomic	0.756596,0.243404,	16		1000GENOMES,ABI,BCMHGSC_JDW,BL,BUSHMAN,COMPLETE_GENOMICS,CSHL-HAPMAP,EGP_SNPS,ENSEMBL,GMI,HGSV,HUMANGENOME_JCVI,PJP,SSAHASNP,SSMP,TISHKOFF,	T	rs3136738	0	chr8	+	by-cluster,by-frequency,by-hapmap,by-1000genomes	maf-5-some-pop,maf-5-all-pops	0.217952	intron	T	906	1	2	C/T
8	42204189	SNV	A	A	Yes	1		Heterozygous				2	11	18.1818
8	42204189	SNV	A	G	No	1		Heterozygous				2	11	18.1818
8	42205075	SNV	T	T	Yes	1		Heterozygous	Homo sapiens (hg19) dbsnp variants		Homo sapiens (hg19) dbsnp variants	1	11	9.09091	chr8	+	by-cluster,by-1000genomes		0.076109	intron	T	906	1	2	C/T	0.011867	exact	13.000000,2165.000000,	single	C,T,	genomic	0.005969,0.994031,	2		1000GENOMES,TISHKOFF,	T	rs146029006	0
8	42205075	SNV	T	C	No	1		Heterozygous	Homo sapiens (hg19) dbsnp variants		Homo sapiens (hg19) dbsnp variants	1	11	9.09091	chr8	+	by-cluster,by-1000genomes		0.076109	intron	T	906	1	2	C/T	0.011867	exact	13.000000,2165.000000,	single	C,T,	genomic	0.005969,0.994031,	2		1000GENOMES,TISHKOFF,	T	rs146029006	0
8	42205080	SNV	A	A	Yes	1		Heterozygous	Homo sapiens (hg19) dbsnp variants, Homo sapiens (hg19) dbsnp (common) variants		Homo sapiens (hg19) dbsnp variants, Homo sapiens (hg19) dbsnp (common) variants	1	11	9.09091	chr8	+	by-cluster,by-frequency,by-hapmap,by-1000genomes	maf-5-some-pop	0.136369	intron	A	906	1	2	A/G	0.040468	exact	2668.000000,50.000000,	single	A,G,	genomic	0.981604,0.018396,	4		1000GENOMES,COMPLETE_GENOMICS,EGP_SNPS,TISHKOFF,	A	rs3136739	0	chr8	+	by-cluster,by-frequency,by-hapmap,by-1000genomes	maf-5-some-pop	0.136369	intron	A	906	1	2	A/G
8	42205080	SNV	A	G	No	1		Heterozygous	Homo sapiens (hg19) dbsnp variants, Homo sapiens (hg19) dbsnp (common) variants		Homo sapiens (hg19) dbsnp variants, Homo sapiens (hg19) dbsnp (common) variants	1	11	9.09091	chr8	+	by-cluster,by-frequency,by-hapmap,by-1000genomes	maf-5-some-pop	0.136369	intron	A	906	1	2	A/G	0.040468	exact	2668.000000,50.000000,	single	A,G,	genomic	0.981604,0.018396,	4		1000GENOMES,COMPLETE_GENOMICS,EGP_SNPS,TISHKOFF,	A	rs3136739	0	chr8	+	by-cluster,by-frequency,by-hapmap,by-1000genomes	maf-5-some-pop	0.136369	intron	A	906	1	2	A/G
8	42205184	SNV	A	A	Yes	1		Heterozygous				1	11	9.09091
8	42205184	SNV	A	G	No	1		Heterozygous				1	11	9.09091
8	42205245	SNV	C	C	Yes	1		Heterozygous				2	11	18.1818
8	42205245	SNV	C	T	No	1		Heterozygous				2	11	18.1818
8	42205336	SNV	T	G	No	1		Heterozygous				1	11	9.09091
8	42205406	SNV	A	A	Yes	1		Heterozygous				1	11	9.09091
8	42205406	SNV	A	G	No	1		Heterozygous				1	11	9.09091
8	42205462^42205463	Insertion	-	T	No	1		Heterozygous				1	11	9.09091
8	42205483	SNV	A	G	No	1		Heterozygous				1	11	9.09091
8	42205492	SNV	A	A	Yes	1		Heterozygous				1	11	9.09091
8	42205492	SNV	A	G	No	1		Heterozygous				1	11	9.09091
8	42205494	SNV	T	T	Yes	1		Heterozygous				1	11	9.09091
8	42205494	SNV	T	C	No	1		Heterozygous				1	11	9.09091
8	42205503	SNV	T	T	Yes	1		Heterozygous				1	11	9.09091
8	42205503	SNV	T	C	No	1		Heterozygous				1	11	9.09091
8	42206029	SNV	C	C	Yes	1		Heterozygous				1	11	9.09091
8	42206029	SNV	C	T	No	1		Heterozygous				1	11	9.09091
8	42206473	SNV	T	T	Yes	1		Heterozygous				1	11	9.09091
8	42206473	SNV	T	A	No	1		Heterozygous				1	11	9.09091
8	42206763	SNV	T	T	Yes	1		Heterozygous				1	11	9.09091
8	42206763	SNV	T	C	No	1		Heterozygous				1	11	9.09091
8	42207234	SNV	T	T	Yes	1		Heterozygous	Homo sapiens (hg19) dbsnp variants, Homo sapiens (hg19) dbsnp (common) variants		Homo sapiens (hg19) dbsnp variants, Homo sapiens (hg19) dbsnp (common) variants	3	11	27.2727	chr8	+	by-cluster,by-frequency,by-2hit-2allele,by-hapmap,by-1000genomes	maf-5-some-pop	0.219245	intron	T	907	1	2	A/T	0.370132	exact	2194.000000,736.000000,	single	A,T,	genomic	0.748805,0.251195,	20		1000GENOMES,ABI,BCM-HGSC-SUB,BCMHGSC_JDW,BGI,BL,BUSHMAN,COMPLETE_GENOMICS,EGP_SNPS,ENSEMBL,GMI,HGSV,HUMANGENOME_JCVI,ILLUMINA,PERLEGEN,PJP,SC_JCM,SSAHASNP,SSMP,TISHKOFF,	T	rs2976244	0	chr8	+	by-cluster,by-frequency,by-2hit-2allele,by-hapmap,by-1000genomes	maf-5-some-pop	0.219245	intron	T	907	1	2	A/T
8	42207234	SNV	T	A	No	1		Unknown	Homo sapiens (hg19) dbsnp variants, Homo sapiens (hg19) dbsnp (common) variants		Homo sapiens (hg19) dbsnp variants, Homo sapiens (hg19) dbsnp (common) variants	7	11	63.6364	chr8	+	by-cluster,by-frequency,by-2hit-2allele,by-hapmap,by-1000genomes	maf-5-some-pop	0.219245	intron	T	907	1	2	A/T	0.370132	exact	2194.000000,736.000000,	single	A,T,	genomic	0.748805,0.251195,	20		1000GENOMES,ABI,BCM-HGSC-SUB,BCMHGSC_JDW,BGI,BL,BUSHMAN,COMPLETE_GENOMICS,EGP_SNPS,ENSEMBL,GMI,HGSV,HUMANGENOME_JCVI,ILLUMINA,PERLEGEN,PJP,SC_JCM,SSAHASNP,SSMP,TISHKOFF,	T	rs2976244	0	chr8	+	by-cluster,by-frequency,by-2hit-2allele,by-hapmap,by-1000genomes	maf-5-some-pop	0.219245	intron	T	907	1	2	A/T
8	42207347	SNV	A	A	Yes	1		Heterozygous	Homo sapiens (hg19) dbsnp variants, Homo sapiens (hg19) dbsnp (common) variants		Homo sapiens (hg19) dbsnp variants, Homo sapiens (hg19) dbsnp (common) variants	1	11	9.09091	chr8	+	by-cluster,by-frequency,by-hapmap,by-1000genomes	maf-5-some-pop	0.242235	intron	A	907	1	2	A/C	0.188174	exact	3959.000000,531.000000,	single	A,C,	genomic	0.881737,0.118263,	14		1000GENOMES,BUSHMAN,CGM_KYOTO,COMPLETE_GENOMICS,EGP_SNPS,GMI,HGSV,ILLUMINA,ILLUMINA-UK,KRIBB_YJKIM,PERLEGEN,SSMP,TISHKOFF,WI_SSAHASNP,	A	rs3136744	0	chr8	+	by-cluster,by-frequency,by-hapmap,by-1000genomes	maf-5-some-pop	0.242235	intron	A	907	1	2	A/C
8	42207347	SNV	A	C	No	1		Heterozygous	Homo sapiens (hg19) dbsnp variants, Homo sapiens (hg19) dbsnp (common) variants		Homo sapiens (hg19) dbsnp variants, Homo sapiens (hg19) dbsnp (common) variants	1	11	9.09091	chr8	+	by-cluster,by-frequency,by-hapmap,by-1000genomes	maf-5-some-pop	0.242235	intron	A	907	1	2	A/C	0.188174	exact	3959.000000,531.000000,	single	A,C,	genomic	0.881737,0.118263,	14		1000GENOMES,BUSHMAN,CGM_KYOTO,COMPLETE_GENOMICS,EGP_SNPS,GMI,HGSV,ILLUMINA,ILLUMINA-UK,KRIBB_YJKIM,PERLEGEN,SSMP,TISHKOFF,WI_SSAHASNP,	A	rs3136744	0	chr8	+	by-cluster,by-frequency,by-hapmap,by-1000genomes	maf-5-some-pop	0.242235	intron	A	907	1	2	A/C
8	42207437^42207438	Insertion	-	-	Yes	0		Heterozygous				1	11	9.09091
8	42207437^42207438	Insertion	-	T	No	1		Heterozygous				1	11	9.09091
8	42207438	SNV	T	T	Yes	1		Heterozygous				1	11	9.09091
8	42207438	SNV	T	C	No	1		Heterozygous				1	11	9.09091
8	42207481	SNV	C	C	Yes	1		Heterozygous	Homo sapiens (hg19) dbsnp variants, Homo sapiens (hg19) dbsnp (common) variants		Homo sapiens (hg19) dbsnp variants, Homo sapiens (hg19) dbsnp (common) variants	2	11	18.1818	chr8	+	by-cluster,by-frequency,by-hapmap,by-1000genomes	maf-5-some-pop	0.14289	intron	C	907	1	2	C/G	0.04486	exact	2843.000000,63.000000,	single	C,G,	genomic	0.978321,0.021679,	7		1000GENOMES,COMPLETE_GENOMICS,EGP_SNPS,ILLUMINA,NHLBI-ESP,PERLEGEN,TISHKOFF,	C	rs3136745	0	chr8	+	by-cluster,by-frequency,by-hapmap,by-1000genomes	maf-5-some-pop	0.14289	intron	C	907	1	2	C/G
8	42207481	SNV	C	G	No	1		Heterozygous	Homo sapiens (hg19) dbsnp variants, Homo sapiens (hg19) dbsnp (common) variants		Homo sapiens (hg19) dbsnp variants, Homo sapiens (hg19) dbsnp (common) variants	2	11	18.1818	chr8	+	by-cluster,by-frequency,by-hapmap,by-1000genomes	maf-5-some-pop	0.14289	intron	C	907	1	2	C/G	0.04486	exact	2843.000000,63.000000,	single	C,G,	genomic	0.978321,0.021679,	7		1000GENOMES,COMPLETE_GENOMICS,EGP_SNPS,ILLUMINA,NHLBI-ESP,PERLEGEN,TISHKOFF,	C	rs3136745	0	chr8	+	by-cluster,by-frequency,by-hapmap,by-1000genomes	maf-5-some-pop	0.14289	intron	C	907	1	2	C/G
8	42207523	SNV	A	A	Yes	1		Heterozygous				1	11	9.09091
8	42207523	SNV	A	G	No	1		Heterozygous				1	11	9.09091
8	42207586	SNV	A	A	Yes	1		Heterozygous				1	11	9.09091
8	42207586	SNV	A	G	No	1		Heterozygous				1	11	9.09091
8	42208016	SNV	A	A	Yes	1		Heterozygous				1	11	9.09091
8	42208016	SNV	A	G	No	1		Heterozygous				1	11	9.09091
8	42208250	SNV	A	A	Yes	1		Heterozygous				1	11	9.09091
8	42208250	SNV	A	G	No	1		Heterozygous				1	11	9.09091
8	42208797	SNV	C	C	Yes	1		Heterozygous	Homo sapiens (hg19) dbsnp variants, Homo sapiens (hg19) dbsnp (common) variants		Homo sapiens (hg19) dbsnp variants, Homo sapiens (hg19) dbsnp (common) variants	2	11	18.1818	chr8	+	by-cluster,by-frequency,by-hapmap,by-1000genomes	maf-5-some-pop	0.249542	intron	C	907	1	2	C/T	0.234868	exact	4234.990234,741.015015,	single	C,T,	genomic	0.851082,0.148918,	14	NonIntegerChromCount	1000GENOMES,AFFY,BUSHMAN,COMPLETE_GENOMICS,EGP_SNPS,GMI,ILLUMINA,ILLUMINA-UK,KRIBB_YJKIM,PERLEGEN,SNP500CANCER,SSMP,TISHKOFF,WI_SSAHASNP,	C	rs3136748	0	chr8	+	by-cluster,by-frequency,by-hapmap,by-1000genomes	maf-5-some-pop	0.249542	intron	C	907	1	2	C/T
8	42208797	SNV	C	T	No	1		Heterozygous	Homo sapiens (hg19) dbsnp variants, Homo sapiens (hg19) dbsnp (common) variants		Homo sapiens (hg19) dbsnp variants, Homo sapiens (hg19) dbsnp (common) variants	2	11	18.1818	chr8	+	by-cluster,by-frequency,by-hapmap,by-1000genomes	maf-5-some-pop	0.249542	intron	C	907	1	2	C/T	0.234868	exact	4234.990234,741.015015,	single	C,T,	genomic	0.851082,0.148918,	14	NonIntegerChromCount	1000GENOMES,AFFY,BUSHMAN,COMPLETE_GENOMICS,EGP_SNPS,GMI,ILLUMINA,ILLUMINA-UK,KRIBB_YJKIM,PERLEGEN,SNP500CANCER,SSMP,TISHKOFF,WI_SSAHASNP,	C	rs3136748	0	chr8	+	by-cluster,by-frequency,by-hapmap,by-1000genomes	maf-5-some-pop	0.249542	intron	C	907	1	2	C/T
8	42208964	SNV	T	T	Yes	1		Heterozygous	Homo sapiens (hg19) dbsnp variants, Homo sapiens (hg19) dbsnp (common) variants		Homo sapiens (hg19) dbsnp variants, Homo sapiens (hg19) dbsnp (common) variants	2	11	18.1818	chr8	+	by-cluster,by-frequency,by-hapmap,by-1000genomes	maf-5-some-pop,microattr-tpa	0.14289	intron	T	907	1	2	C/T	0.04486	exact	79.000000,3455.000000,	single	C,T,	genomic	0.022354,0.977646,	5		1000GENOMES,AFFY,COMPLETE_GENOMICS,EGP_SNPS,TISHKOFF,	T	rs3136749	0	chr8	+	by-cluster,by-frequency,by-hapmap,by-1000genomes	maf-5-some-pop,microattr-tpa	0.14289	intron	T	907	1	2	C/T
8	42208964	SNV	T	C	No	1		Heterozygous	Homo sapiens (hg19) dbsnp variants, Homo sapiens (hg19) dbsnp (common) variants		Homo sapiens (hg19) dbsnp variants, Homo sapiens (hg19) dbsnp (common) variants	2	11	18.1818	chr8	+	by-cluster,by-frequency,by-hapmap,by-1000genomes	maf-5-some-pop,microattr-tpa	0.14289	intron	T	907	1	2	C/T	0.04486	exact	79.000000,3455.000000,	single	C,T,	genomic	0.022354,0.977646,	5		1000GENOMES,AFFY,COMPLETE_GENOMICS,EGP_SNPS,TISHKOFF,	T	rs3136749	0	chr8	+	by-cluster,by-frequency,by-hapmap,by-1000genomes	maf-5-some-pop,microattr-tpa	0.14289	intron	T	907	1	2	C/T
8	42209095	SNV	G	G	Yes	1		Heterozygous	Homo sapiens (hg19) dbsnp variants, Homo sapiens (hg19) dbsnp (common) variants		Homo sapiens (hg19) dbsnp variants, Homo sapiens (hg19) dbsnp (common) variants	3	11	27.2727	chr8	+	by-cluster,by-frequency,by-2hit-2allele,by-hapmap,by-1000genomes	maf-5-some-pop	0.21873	intron	G	907	1	2	A/G	0.371067	exact	3176.000000,1310.000000,	single	A,G,	genomic	0.707980,0.292020,	20		1000GENOMES,ABI,BCM-HGSC-SUB,BCMHGSC_JDW,BGI,BL,BUSHMAN,COMPLETE_GENOMICS,EGP_SNPS,ENSEMBL,GMI,HUMANGENOME_JCVI,ILLUMINA,KRIBB_YJKIM,PERLEGEN,PJP,SC_JCM,SSAHASNP,SSMP,TISHKOFF,	G	rs2953994	0	chr8	+	by-cluster,by-frequency,by-2hit-2allele,by-hapmap,by-1000genomes	maf-5-some-pop	0.21873	intron	G	907	1	2	A/G
8	42209095	SNV	G	A	No	1		Unknown	Homo sapiens (hg19) dbsnp variants, Homo sapiens (hg19) dbsnp (common) variants		Homo sapiens (hg19) dbsnp variants, Homo sapiens (hg19) dbsnp (common) variants	10	11	90.9091	chr8	+	by-cluster,by-frequency,by-2hit-2allele,by-hapmap,by-1000genomes	maf-5-some-pop	0.21873	intron	G	907	1	2	A/G	0.371067	exact	3176.000000,1310.000000,	single	A,G,	genomic	0.707980,0.292020,	20		1000GENOMES,ABI,BCM-HGSC-SUB,BCMHGSC_JDW,BGI,BL,BUSHMAN,COMPLETE_GENOMICS,EGP_SNPS,ENSEMBL,GMI,HUMANGENOME_JCVI,ILLUMINA,KRIBB_YJKIM,PERLEGEN,PJP,SC_JCM,SSAHASNP,SSMP,TISHKOFF,	G	rs2953994	0	chr8	+	by-cluster,by-frequency,by-2hit-2allele,by-hapmap,by-1000genomes	maf-5-some-pop	0.21873	intron	G	907	1	2	A/G
8	42209126	SNV	T	T	Yes	1		Heterozygous				1	11	9.09091
8	42209126	SNV	T	C	No	1		Heterozygous				1	11	9.09091
8	42209172	SNV	T	T	Yes	1		Heterozygous				1	11	9.09091
8	42209172	SNV	T	C	No	1		Heterozygous				1	11	9.09091
8	42209331	SNV	C	C	Yes	1		Heterozygous				1	11	9.09091
8	42209331	SNV	C	T	No	1		Heterozygous				1	11	9.09091
8	42209384	SNV	C	C	Yes	1		Heterozygous				1	11	9.09091
8	42209384	SNV	C	T	No	1		Heterozygous				1	11	9.09091
8	42209441	SNV	G	G	Yes	1		Heterozygous				1	11	9.09091
8	42209441	SNV	G	T	No	1		Heterozygous				1	11	9.09091
8	42209452	SNV	T	T	Yes	1		Heterozygous				1	11	9.09091
8	42209452	SNV	T	C	No	1		Heterozygous				1	11	9.09091
8	42209504	SNV	C	C	Yes	1		Heterozygous	Homo sapiens (hg19) dbsnp variants, Homo sapiens (hg19) dbsnp (common) variants		Homo sapiens (hg19) dbsnp variants, Homo sapiens (hg19) dbsnp (common) variants	3	11	27.2727	chr8	-	by-cluster,by-frequency,by-2hit-2allele,by-hapmap,by-1000genomes	maf-5-some-pop	0.219245	intron	C	907	1	2	G/T	0.370132	exact	1541.000000,3955.000000,	single	G,T,	genomic	0.280386,0.719614,	21		1000GENOMES,ABI,BCM-HGSC-SUB,BCMHGSC_JDW,BGI,BL,BUSHMAN,COMPLETE_GENOMICS,EGP_SNPS,ENSEMBL,GMI,HGSV,HUMANGENOME_JCVI,ILLUMINA,KRIBB_YJKIM,PERLEGEN,PJP,SC_JCM,SSAHASNP,SSMP,TISHKOFF,	C	rs2979896	0	chr8	-	by-cluster,by-frequency,by-2hit-2allele,by-hapmap,by-1000genomes	maf-5-some-pop	0.219245	intron	C	907	1	2	G/T
8	42209504	SNV	C	A	No	1		Unknown	Homo sapiens (hg19) dbsnp variants, Homo sapiens (hg19) dbsnp (common) variants		Homo sapiens (hg19) dbsnp variants, Homo sapiens (hg19) dbsnp (common) variants	10	11	90.9091	chr8	-	by-cluster,by-frequency,by-2hit-2allele,by-hapmap,by-1000genomes	maf-5-some-pop	0.219245	intron	C	907	1	2	G/T	0.370132	exact	1541.000000,3955.000000,	single	G,T,	genomic	0.280386,0.719614,	21		1000GENOMES,ABI,BCM-HGSC-SUB,BCMHGSC_JDW,BGI,BL,BUSHMAN,COMPLETE_GENOMICS,EGP_SNPS,ENSEMBL,GMI,HGSV,HUMANGENOME_JCVI,ILLUMINA,KRIBB_YJKIM,PERLEGEN,PJP,SC_JCM,SSAHASNP,SSMP,TISHKOFF,	C	rs2979896	0	chr8	-	by-cluster,by-frequency,by-2hit-2allele,by-hapmap,by-1000genomes	maf-5-some-pop	0.219245	intron	C	907	1	2	G/T
8	42209654	SNV	T	T	Yes	1		Heterozygous				1	11	9.09091
8	42209654	SNV	T	C	No	1		Heterozygous				1	11	9.09091
8	42209670	SNV	C	C	Yes	1		Heterozygous				1	11	9.09091
8	42209670	SNV	C	G	No	1		Heterozygous				1	11	9.09091
8	42210325	SNV	G	G	Yes	1		Heterozygous				1	11	9.09091
8	42210325	SNV	G	A	No	1		Heterozygous				1	11	9.09091
8	42210336	SNV	T	T	Yes	1		Heterozygous				1	11	9.09091
8	42210336	SNV	T	C	No	1		Heterozygous				1	11	9.09091
8	42210344	SNV	G	G	Yes	1		Heterozygous				1	11	9.09091
8	42210344	SNV	G	A	No	1		Heterozygous				1	11	9.09091
8	42210353	SNV	C	C	Yes	1		Heterozygous				1	11	9.09091
8	42210353	SNV	C	T	No	1		Heterozygous				1	11	9.09091
8	42210367..42210368	MNV	TG	TG	Yes	2		Heterozygous				1	11	9.09091
8	42210367..42210368	MNV	TG	CA	No	2		Heterozygous				1	11	9.09091
8	42210377	SNV	G	G	Yes	1		Heterozygous				1	11	9.09091
8	42210377	SNV	G	A	No	1		Heterozygous				1	11	9.09091
8	42210386	SNV	G	G	Yes	1		Heterozygous				1	11	9.09091
8	42210386	SNV	G	A	No	1		Heterozygous				1	11	9.09091
8	42210390	SNV	C	C	Yes	1		Heterozygous				1	11	9.09091
8	42210390	SNV	C	T	No	1		Heterozygous				1	11	9.09091
8	42210391	SNV	G	G	Yes	1		Heterozygous				2	11	18.1818
8	42210391	SNV	G	A	No	1		Heterozygous				2	11	18.1818
8	42210452	SNV	T	T	Yes	1		Heterozygous				1	11	9.09091
8	42210452	SNV	T	C	No	1		Heterozygous				1	11	9.09091
8	42210510	SNV	T	T	Yes	1		Heterozygous				1	11	9.09091
8	42210510	SNV	T	C	No	1		Heterozygous				1	11	9.09091
8	42210514	SNV	C	C	Yes	1		Heterozygous				1	11	9.09091
8	42210514	SNV	C	T	No	1		Heterozygous				1	11	9.09091
8	42210528^42210529	Insertion	-	-	Yes	0		Heterozygous				1	11	9.09091
8	42210528^42210529	Insertion	-	TTGCA	No	5		Heterozygous				1	11	9.09091
8	42210529^42210530	Insertion	-	-	Yes	0		Heterozygous				1	11	9.09091
8	42210529^42210530	Insertion	-	CGCAT	No	5		Heterozygous				1	11	9.09091
8	42210552	SNV	A	A	Yes	1		Heterozygous				1	11	9.09091
8	42210552	SNV	A	T	No	1		Heterozygous				1	11	9.09091
8	42211276	SNV	T	T	Yes	1		Heterozygous				1	11	9.09091
8	42211276	SNV	T	C	No	1		Heterozygous				1	11	9.09091
8	42211460	SNV	T	T	Yes	1		Heterozygous				1	11	9.09091
8	42211460	SNV	T	C	No	1		Heterozygous				1	11	9.09091
8	42211483	SNV	T	T	Yes	1		Heterozygous				1	11	9.09091
8	42211483	SNV	T	C	No	1		Heterozygous				1	11	9.09091
8	42212168	SNV	T	T	Yes	1		Heterozygous				1	11	9.09091
8	42212168	SNV	T	C	No	1		Heterozygous				1	11	9.09091
8	42212173	SNV	T	T	Yes	1		Heterozygous				1	11	9.09091
8	42212173	SNV	T	C	No	1		Heterozygous				1	11	9.09091
8	42212179	SNV	A	A	Yes	1		Heterozygous				1	11	9.09091
8	42212179	SNV	A	G	No	1		Heterozygous				1	11	9.09091
8	42212186..42212187	MNV	TG	TG	Yes	2		Heterozygous				4	11	36.3636
8	42212186..42212187	MNV	TG	CA	No	2		Heterozygous				2	11	18.1818
8	42212186^42212187	Insertion	-	A	No	1		Heterozygous				2	11	18.1818
8	42212189..42212191	MNV	GTA	GTA	Yes	3		Heterozygous				3	11	27.2727
8	42212189..42212191	MNV	GTA	AGT	No	3		Heterozygous				2	11	18.1818
8	42212190^42212191	Insertion	-	G	No	1		Heterozygous				1	11	9.09091
8	42212271	SNV	A	A	Yes	1		Heterozygous				1	11	9.09091
8	42212271	SNV	A	G	No	1		Heterozygous				1	11	9.09091
8	42212545^42212546	Insertion	-	-	Yes	0		Heterozygous				2	11	18.1818
8	42212545^42212546	Insertion	-	G	No	1		Unknown				9	11	81.8182
8	42212547	SNV	T	T	Yes	1		Heterozygous	Homo sapiens (hg19) dbsnp variants, Homo sapiens (hg19) dbsnp (common) variants		Homo sapiens (hg19) dbsnp variants, Homo sapiens (hg19) dbsnp (common) variants	5	11	45.4545	chr8	+	by-cluster,by-frequency,by-2hit-2allele,by-hapmap,by-1000genomes	maf-5-some-pop,maf-5-all-pops	0.220263	intron	T	907	1	2	G/T	0.368254	exact	1921.000000,553.000000,	single	G,T,	genomic	0.776475,0.223525,	17		1000GENOMES,ABI,BCM-HGSC-SUB,BCMHGSC_JDW,BGI,BL,BUSHMAN,COMPLETE_GENOMICS,ENSEMBL,GMI,HGSV,HUMANGENOME_JCVI,PJP,SC_JCM,SSAHASNP,SSMP,TISHKOFF,	T	rs2976238	0	chr8	+	by-cluster,by-frequency,by-2hit-2allele,by-hapmap,by-1000genomes	maf-5-some-pop,maf-5-all-pops	0.220263	intron	T	907	1	2	G/T
8	42212547	SNV	T	G	No	1		Unknown	Homo sapiens (hg19) dbsnp variants, Homo sapiens (hg19) dbsnp (common) variants		Homo sapiens (hg19) dbsnp variants, Homo sapiens (hg19) dbsnp (common) variants	6	11	54.5455	chr8	+	by-cluster,by-frequency,by-2hit-2allele,by-hapmap,by-1000genomes	maf-5-some-pop,maf-5-all-pops	0.220263	intron	T	907	1	2	G/T	0.368254	exact	1921.000000,553.000000,	single	G,T,	genomic	0.776475,0.223525,	17		1000GENOMES,ABI,BCM-HGSC-SUB,BCMHGSC_JDW,BGI,BL,BUSHMAN,COMPLETE_GENOMICS,ENSEMBL,GMI,HGSV,HUMANGENOME_JCVI,PJP,SC_JCM,SSAHASNP,SSMP,TISHKOFF,	T	rs2976238	0	chr8	+	by-cluster,by-frequency,by-2hit-2allele,by-hapmap,by-1000genomes	maf-5-some-pop,maf-5-all-pops	0.220263	intron	T	907	1	2	G/T
8	42212580	SNV	G	G	Yes	1		Heterozygous				1	11	9.09091
8	42212580	SNV	G	A	No	1		Heterozygous				1	11	9.09091
8	42213256	SNV	G	G	Yes	1		Heterozygous	Homo sapiens (hg19) dbsnp variants, Homo sapiens (hg19) dbsnp (common) variants		Homo sapiens (hg19) dbsnp variants, Homo sapiens (hg19) dbsnp (common) variants	3	11	27.2727	chr8	-	by-cluster,by-frequency,by-2hit-2allele,by-hapmap,by-1000genomes	maf-5-some-pop	0.220263	intron	G	907	1	2	C/T	0.368254	exact	810.963989,2514.035889,	single	C,T,	genomic	0.243899,0.756101,	21	NonIntegerChromCount	1000GENOMES,ABI,BCM-HGSC-SUB,BCMHGSC_JDW,BGI,BL,BUSHMAN,CGM_KYOTO,COMPLETE_GENOMICS,EGP_SNPS,ENSEMBL,GMI,HGSV,HUMANGENOME_JCVI,PERLEGEN,PJP,SC_JCM,SNP500CANCER,SSAHASNP,SSMP,TISHKOFF,	G	rs2953983	0	chr8	-	by-cluster,by-frequency,by-2hit-2allele,by-hapmap,by-1000genomes	maf-5-some-pop	0.220263	intron	G	907	1	2	C/T
8	42213256	SNV	G	A	No	1		Unknown	Homo sapiens (hg19) dbsnp variants, Homo sapiens (hg19) dbsnp (common) variants		Homo sapiens (hg19) dbsnp variants, Homo sapiens (hg19) dbsnp (common) variants	10	11	90.9091	chr8	-	by-cluster,by-frequency,by-2hit-2allele,by-hapmap,by-1000genomes	maf-5-some-pop	0.220263	intron	G	907	1	2	C/T	0.368254	exact	810.963989,2514.035889,	single	C,T,	genomic	0.243899,0.756101,	21	NonIntegerChromCount	1000GENOMES,ABI,BCM-HGSC-SUB,BCMHGSC_JDW,BGI,BL,BUSHMAN,CGM_KYOTO,COMPLETE_GENOMICS,EGP_SNPS,ENSEMBL,GMI,HGSV,HUMANGENOME_JCVI,PERLEGEN,PJP,SC_JCM,SNP500CANCER,SSAHASNP,SSMP,TISHKOFF,	G	rs2953983	0	chr8	-	by-cluster,by-frequency,by-2hit-2allele,by-hapmap,by-1000genomes	maf-5-some-pop	0.220263	intron	G	907	1	2	C/T
8	42213384	SNV	A	A	Yes	1		Heterozygous				1	11	9.09091
8	42213384	SNV	A	G	No	1		Heterozygous				1	11	9.09091
8	42213780	SNV	A	A	Yes	1		Heterozygous				1	11	9.09091
8	42213780	SNV	A	G	No	1		Heterozygous				1	11	9.09091
8	42213787	SNV	G	G	Yes	1		Heterozygous	Homo sapiens (hg19) dbsnp variants		Homo sapiens (hg19) dbsnp variants	1	11	9.09091	chr8	+	by-cluster,by-frequency,by-hapmap,by-1000genomes		0.060049	intron	G	907	1	2	A/G	0.007319	exact	10.000000,2756.000000,	single	A,G,	genomic	0.003615,0.996385,	4		1000GENOMES,EGP_SNPS,ILLUMINA,SSMP,	G	rs3136755	0
8	42213787	SNV	G	A	No	1		Heterozygous	Homo sapiens (hg19) dbsnp variants		Homo sapiens (hg19) dbsnp variants	1	11	9.09091	chr8	+	by-cluster,by-frequency,by-hapmap,by-1000genomes		0.060049	intron	G	907	1	2	A/G	0.007319	exact	10.000000,2756.000000,	single	A,G,	genomic	0.003615,0.996385,	4		1000GENOMES,EGP_SNPS,ILLUMINA,SSMP,	G	rs3136755	0
8	42214408	SNV	T	T	Yes	1		Heterozygous				1	11	9.09091
8	42214408	SNV	T	C	No	1		Heterozygous				1	11	9.09091
8	42214504	SNV	A	A	Yes	1		Heterozygous				1	11	9.09091
8	42214504	SNV	A	T	No	1		Heterozygous				1	11	9.09091
8	42214509	SNV	T	T	Yes	1		Heterozygous				1	11	9.09091
8	42214509	SNV	T	C	No	1		Heterozygous				1	11	9.09091
8	42214808	SNV	G	G	Yes	1		Heterozygous				1	11	9.09091
8	42214808	SNV	G	T	No	1		Heterozygous				1	11	9.09091
8	42215094	SNV	T	T	Yes	1		Heterozygous				1	11	9.09091
8	42215094	SNV	T	C	No	1		Heterozygous				1	11	9.09091
8	42215118	SNV	T	T	Yes	1		Heterozygous				1	11	9.09091
8	42215118	SNV	T	C	No	1		Heterozygous				1	11	9.09091
8	42215605	SNV	C	C	Yes	1		Heterozygous	Homo sapiens (hg19) dbsnp variants, Homo sapiens (hg19) dbsnp (common) variants		Homo sapiens (hg19) dbsnp variants, Homo sapiens (hg19) dbsnp (common) variants	1	11	9.09091	chr8	+	by-frequency,by-1000genomes	maf-5-some-pop,maf-5-all-pops	0.135006	intron	C	907	1	2	C/G	0.039588	exact	2243.000000,53.000000,	single	C,G,	genomic	0.976916,0.023084,	1		1000GENOMES,	C	rs116620522	0	chr8	+	by-frequency,by-1000genomes	maf-5-some-pop,maf-5-all-pops	0.135006	intron	C	907	1	2	C/G
8	42215605	SNV	C	G	No	1		Heterozygous	Homo sapiens (hg19) dbsnp variants, Homo sapiens (hg19) dbsnp (common) variants		Homo sapiens (hg19) dbsnp variants, Homo sapiens (hg19) dbsnp (common) variants	1	11	9.09091	chr8	+	by-frequency,by-1000genomes	maf-5-some-pop,maf-5-all-pops	0.135006	intron	C	907	1	2	C/G	0.039588	exact	2243.000000,53.000000,	single	C,G,	genomic	0.976916,0.023084,	1		1000GENOMES,	C	rs116620522	0	chr8	+	by-frequency,by-1000genomes	maf-5-some-pop,maf-5-all-pops	0.135006	intron	C	907	1	2	C/G
8	42215641	SNV	A	A	Yes	1		Heterozygous				1	11	9.09091
8	42215641	SNV	A	T	No	1		Heterozygous				1	11	9.09091
8	42216341	SNV	A	A	Yes	1		Heterozygous	Homo sapiens (hg19) dbsnp variants, Homo sapiens (hg19) dbsnp (common) variants		Homo sapiens (hg19) dbsnp variants, Homo sapiens (hg19) dbsnp (common) variants	3	11	27.2727	chr8	+	by-cluster,by-frequency,by-1000genomes	maf-5-some-pop,maf-5-all-pops	0.21873	intron	A	907	1	2	A/C	0.371067	exact	1644.000000,540.000000,	single	A,C,	genomic	0.752747,0.247253,	8		1000GENOMES,BUSHMAN,GMI,HGSV,ILLUMINA-UK,PJP,SSMP,TISHKOFF,	A	rs59423074	0	chr8	+	by-cluster,by-frequency,by-1000genomes	maf-5-some-pop,maf-5-all-pops	0.21873	intron	A	907	1	2	A/C
8	42216341	SNV	A	C	No	1		Heterozygous	Homo sapiens (hg19) dbsnp variants, Homo sapiens (hg19) dbsnp (common) variants		Homo sapiens (hg19) dbsnp variants, Homo sapiens (hg19) dbsnp (common) variants	3	11	27.2727	chr8	+	by-cluster,by-frequency,by-1000genomes	maf-5-some-pop,maf-5-all-pops	0.21873	intron	A	907	1	2	A/C	0.371067	exact	1644.000000,540.000000,	single	A,C,	genomic	0.752747,0.247253,	8		1000GENOMES,BUSHMAN,GMI,HGSV,ILLUMINA-UK,PJP,SSMP,TISHKOFF,	A	rs59423074	0	chr8	+	by-cluster,by-frequency,by-1000genomes	maf-5-some-pop,maf-5-all-pops	0.21873	intron	A	907	1	2	A/C
8	42216548	SNV	T	C	No	1		Heterozygous				1	11	9.09091
8	42216550	SNV	T	T	Yes	1		Heterozygous				3	11	27.2727
8	42216550	SNV	T	C	No	1		Heterozygous				2	11	18.1818
8	42216620	SNV	A	A	Yes	1		Heterozygous				1	11	9.09091
8	42216620	SNV	A	G	No	1		Heterozygous				1	11	9.09091
8	42216680	SNV	A	A	Yes	1		Heterozygous				1	11	9.09091
8	42216680	SNV	A	G	No	1		Heterozygous				1	11	9.09091
8	42216688	SNV	C	C	Yes	1		Heterozygous				1	11	9.09091
8	42216688	SNV	C	T	No	1		Heterozygous				1	11	9.09091
8	42216719	SNV	A	A	Yes	1		Heterozygous				1	11	9.09091
8	42216719	SNV	A	G	No	1		Heterozygous				1	11	9.09091
8	42216815	SNV	T	T	Yes	1		Heterozygous				1	11	9.09091
8	42216815	SNV	T	C	No	1		Heterozygous				1	11	9.09091
8	42216819	SNV	T	T	Yes	1		Heterozygous				1	11	9.09091
8	42216819	SNV	T	C	No	1		Heterozygous				1	11	9.09091
8	42216835	SNV	T	T	Yes	1		Heterozygous				1	11	9.09091
8	42216835	SNV	T	C	No	1		Heterozygous				1	11	9.09091
8	42216871	SNV	T	T	Yes	1		Heterozygous				1	11	9.09091
8	42216871	SNV	T	C	No	1		Heterozygous				1	11	9.09091
8	42216950	SNV	G	G	Yes	1		Heterozygous				1	11	9.09091
8	42216950	SNV	G	A	No	1		Heterozygous				1	11	9.09091
8	42216958	SNV	C	C	Yes	1		Heterozygous				1	11	9.09091
8	42216958	SNV	C	T	No	1		Heterozygous				1	11	9.09091
8	42217190	SNV	T	T	Yes	1		Heterozygous				3	11	27.2727
8	42217190	SNV	T	C	No	1		Heterozygous				1	11	9.09091
8	42217190..42217191	MNV	TT	TT	Yes	2		Heterozygous				1	11	9.09091
8	42217190..42217191	Deletion	TT	T	No	1		Heterozygous				2	11	18.1818
8	42217269	SNV	T	T	Yes	1		Heterozygous				1	11	9.09091
8	42217269	SNV	T	C	No	1		Heterozygous				1	11	9.09091
8	42217840	SNV	T	T	Yes	1		Heterozygous				1	11	9.09091
8	42217840	SNV	T	C	No	1		Heterozygous				1	11	9.09091
8	42217983	SNV	A	A	Yes	1		Heterozygous				1	11	9.09091
8	42217983	SNV	A	G	No	1		Heterozygous				1	11	9.09091
8	42218005	SNV	T	T	Yes	1		Heterozygous				1	11	9.09091
8	42218005	SNV	T	C	No	1		Heterozygous				1	11	9.09091
8	42218072	SNV	A	A	Yes	1		Heterozygous				1	11	9.09091
8	42218072	SNV	A	G	No	1		Heterozygous				1	11	9.09091
8	42218100	SNV	A	A	Yes	1		Heterozygous				1	11	9.09091
8	42218100	SNV	A	G	No	1		Heterozygous				1	11	9.09091
8	42218105	SNV	A	A	Yes	1		Heterozygous				1	11	9.09091
8	42218105	SNV	A	T	No	1		Heterozygous				1	11	9.09091
8	42218119	SNV	A	A	Yes	1		Heterozygous				1	11	9.09091
8	42218119	SNV	A	G	No	1		Heterozygous				1	11	9.09091
8	42218232	SNV	A	A	Yes	1		Heterozygous				1	11	9.09091
8	42218232	SNV	A	G	No	1		Heterozygous				1	11	9.09091
8	42218295	SNV	T	T	Yes	1		Heterozygous				1	11	9.09091
8	42218295	SNV	T	C	No	1		Heterozygous				1	11	9.09091
8	42218357	SNV	T	T	Yes	1		Heterozygous				1	11	9.09091
8	42218357	SNV	T	C	No	1		Heterozygous				1	11	9.09091
8	42218461	SNV	T	T	Yes	1		Heterozygous				1	11	9.09091
8	42218461	SNV	T	C	No	1		Heterozygous				1	11	9.09091
8	42218512	SNV	T	T	Yes	1		Heterozygous				1	11	9.09091
8	42218512	SNV	T	C	No	1		Heterozygous				1	11	9.09091
8	42219026	SNV	G	G	Yes	1		Heterozygous	Homo sapiens (hg19) dbsnp variants, Homo sapiens (hg19) dbsnp (common) variants		Homo sapiens (hg19) dbsnp variants, Homo sapiens (hg19) dbsnp (common) variants	2	11	18.1818	chr8	+	by-cluster,by-frequency,by-hapmap,by-1000genomes	maf-5-some-pop	0.14289	intron	G	907	1	2	G/T	0.04486	exact	3078.120117,77.879997,	single	G,T,	genomic	0.975323,0.024677,	6	NonIntegerChromCount	1000GENOMES,COMPLETE_GENOMICS,EGP_SNPS,ILLUMINA,SNP500CANCER,TISHKOFF,	G	rs3136771	0	chr8	+	by-cluster,by-frequency,by-hapmap,by-1000genomes	maf-5-some-pop	0.14289	intron	G	907	1	2	G/T
8	42219026	SNV	G	T	No	1		Heterozygous	Homo sapiens (hg19) dbsnp variants, Homo sapiens (hg19) dbsnp (common) variants		Homo sapiens (hg19) dbsnp variants, Homo sapiens (hg19) dbsnp (common) variants	2	11	18.1818	chr8	+	by-cluster,by-frequency,by-hapmap,by-1000genomes	maf-5-some-pop	0.14289	intron	G	907	1	2	G/T	0.04486	exact	3078.120117,77.879997,	single	G,T,	genomic	0.975323,0.024677,	6	NonIntegerChromCount	1000GENOMES,COMPLETE_GENOMICS,EGP_SNPS,ILLUMINA,SNP500CANCER,TISHKOFF,	G	rs3136771	0	chr8	+	by-cluster,by-frequency,by-hapmap,by-1000genomes	maf-5-some-pop	0.14289	intron	G	907	1	2	G/T
8	42219048	SNV	A	A	Yes	1		Heterozygous	Homo sapiens (hg19) dbsnp variants, Homo sapiens (hg19) dbsnp (common) variants		Homo sapiens (hg19) dbsnp variants, Homo sapiens (hg19) dbsnp (common) variants	3	11	27.2727	chr8	+	by-cluster,by-frequency,by-2hit-2allele,by-hapmap,by-1000genomes	maf-5-some-pop,maf-5-all-pops	0.203641	intron	A	907	1	2	A/G	0.395018	exact	2290.993896,882.005981,	single	A,G,	genomic	0.722028,0.277972,	15		1000GENOMES,BCM_SSAHASNP,BUSHMAN,COMPLETE_GENOMICS,EGP_SNPS,GMI,ILLUMINA,ILLUMINA-UK,PJP,SC_SNP,SNP500CANCER,SSMP,TISHKOFF,WI_SSAHASNP,YUSUKE,	A	rs2272615	0	chr8	+	by-cluster,by-frequency,by-2hit-2allele,by-hapmap,by-1000genomes	maf-5-some-pop,maf-5-all-pops	0.203641	intron	A	907	1	2	A/G
8	42219048	SNV	A	G	No	1		Unknown	Homo sapiens (hg19) dbsnp variants, Homo sapiens (hg19) dbsnp (common) variants		Homo sapiens (hg19) dbsnp variants, Homo sapiens (hg19) dbsnp (common) variants	4	11	36.3636	chr8	+	by-cluster,by-frequency,by-2hit-2allele,by-hapmap,by-1000genomes	maf-5-some-pop,maf-5-all-pops	0.203641	intron	A	907	1	2	A/G	0.395018	exact	2290.993896,882.005981,	single	A,G,	genomic	0.722028,0.277972,	15		1000GENOMES,BCM_SSAHASNP,BUSHMAN,COMPLETE_GENOMICS,EGP_SNPS,GMI,ILLUMINA,ILLUMINA-UK,PJP,SC_SNP,SNP500CANCER,SSMP,TISHKOFF,WI_SSAHASNP,YUSUKE,	A	rs2272615	0	chr8	+	by-cluster,by-frequency,by-2hit-2allele,by-hapmap,by-1000genomes	maf-5-some-pop,maf-5-all-pops	0.203641	intron	A	907	1	2	A/G
8	42219268	SNV	A	A	Yes	1		Heterozygous				1	11	9.09091
8	42219268	SNV	A	G	No	1		Heterozygous				1	11	9.09091
8	42219305	Deletion	C	-	No	1		Heterozygous	Homo sapiens (hg19) dbsnp variants		Homo sapiens (hg19) dbsnp variants	2	11	18.1818	chr8	+	by-cluster,by-1000genomes		0	intron	C	907	1	1	-/C	0	exact	2.000000,	deletion	-,	genomic	1.000000,	8	SingleAlleleFreq	1000GENOMES,BUSHMAN,DEVINE_LAB,GMI,LUNTER,PJP,SSMP,TISHKOFF,	C	rs35609234	0
8	42219340	SNV	A	A	Yes	1		Heterozygous				1	11	9.09091
8	42219340	SNV	A	G	No	1		Heterozygous				1	11	9.09091
8	42219423	SNV	T	T	Yes	1		Heterozygous				1	11	9.09091
8	42219423	SNV	T	C	No	1		Heterozygous				1	11	9.09091
8	42219926	SNV	T	T	Yes	1		Heterozygous				1	11	9.09091
8	42219926	SNV	T	C	No	1		Heterozygous				1	11	9.09091
8	42220014	SNV	A	A	Yes	1		Heterozygous				1	11	9.09091
8	42220014	SNV	A	G	No	1		Heterozygous				1	11	9.09091
8	42220281	SNV	A	A	Yes	1		Heterozygous				1	11	9.09091
8	42220281	SNV	A	G	No	1		Heterozygous				1	11	9.09091
8	42220303	SNV	T	T	Yes	1		Heterozygous				1	11	9.09091
8	42220303	SNV	T	C	No	1		Heterozygous				1	11	9.09091
8	42220314	SNV	T	T	Yes	1		Heterozygous				1	11	9.09091
8	42220314	SNV	T	C	No	1		Heterozygous				1	11	9.09091
8	42220710	SNV	G	G	Yes	1		Heterozygous	Homo sapiens (hg19) dbsnp variants, Homo sapiens (hg19) dbsnp (common) variants		Homo sapiens (hg19) dbsnp variants, Homo sapiens (hg19) dbsnp (common) variants	1	11	9.09091	chr8	+	by-cluster,by-frequency,by-hapmap,by-1000genomes	maf-5-some-pop,maf-5-all-pops	0.242955	intron	G	907	1	2	A/G	0.191069	exact	238.000000,1948.000000,	single	A,G,	genomic	0.108875,0.891125,	9		1000GENOMES,BUSHMAN,COMPLETE_GENOMICS,CSHL-HAPMAP,ENSEMBL,GMI,ILLUMINA-UK,SSMP,TISHKOFF,	G	rs11993638	0	chr8	+	by-cluster,by-frequency,by-hapmap,by-1000genomes	maf-5-some-pop,maf-5-all-pops	0.242955	intron	G	907	1	2	A/G
8	42220710	SNV	G	A	No	1		Heterozygous	Homo sapiens (hg19) dbsnp variants, Homo sapiens (hg19) dbsnp (common) variants		Homo sapiens (hg19) dbsnp variants, Homo sapiens (hg19) dbsnp (common) variants	1	11	9.09091	chr8	+	by-cluster,by-frequency,by-hapmap,by-1000genomes	maf-5-some-pop,maf-5-all-pops	0.242955	intron	G	907	1	2	A/G	0.191069	exact	238.000000,1948.000000,	single	A,G,	genomic	0.108875,0.891125,	9		1000GENOMES,BUSHMAN,COMPLETE_GENOMICS,CSHL-HAPMAP,ENSEMBL,GMI,ILLUMINA-UK,SSMP,TISHKOFF,	G	rs11993638	0	chr8	+	by-cluster,by-frequency,by-hapmap,by-1000genomes	maf-5-some-pop,maf-5-all-pops	0.242955	intron	G	907	1	2	A/G
8	42220891	SNV	A	G	No	1		Heterozygous				1	11	9.09091
8	42220925	SNV	A	A	Yes	1		Heterozygous				1	11	9.09091
8	42220925	SNV	A	G	No	1		Heterozygous				1	11	9.09091
8	42221024..42221025	MNV	TG	TG	Yes	2		Heterozygous				1	11	9.09091
8	42221024..42221025	MNV	TG	CA	No	2		Heterozygous				1	11	9.09091
8	42221031	SNV	C	C	Yes	1		Heterozygous				1	11	9.09091
8	42221031	SNV	C	G	No	1		Heterozygous				1	11	9.09091
8	42222078	SNV	T	T	Yes	1		Heterozygous				1	11	9.09091
8	42222078	SNV	T	C	No	1		Heterozygous				1	11	9.09091
8	42222113	SNV	A	A	Yes	1		Heterozygous	Homo sapiens (hg19) dbsnp variants, Homo sapiens (hg19) dbsnp (common) variants		Homo sapiens (hg19) dbsnp variants, Homo sapiens (hg19) dbsnp (common) variants	3	11	27.2727	chr8	+	by-cluster,by-frequency,by-2hit-2allele,by-hapmap,by-1000genomes	maf-5-some-pop	0.201831	intron	A	907	1	2	A/C	0.397528	exact	2923.000000,1410.000000,	single	A,C,	genomic	0.674590,0.325410,	15		1000GENOMES,ABI,BUSHMAN,COMPLETE_GENOMICS,CSHL-HAPMAP,EGP_SNPS,ENSEMBL,GMI,HGSV,ILLUMINA,ILLUMINA-UK,KRIBB_YJKIM,PJP,SSMP,TISHKOFF,	A	rs3136781	0	chr8	+	by-cluster,by-frequency,by-2hit-2allele,by-hapmap,by-1000genomes	maf-5-some-pop	0.201831	intron	A	907	1	2	A/C
8	42222113	SNV	A	C	No	1		Unknown	Homo sapiens (hg19) dbsnp variants, Homo sapiens (hg19) dbsnp (common) variants		Homo sapiens (hg19) dbsnp variants, Homo sapiens (hg19) dbsnp (common) variants	4	11	36.3636	chr8	+	by-cluster,by-frequency,by-2hit-2allele,by-hapmap,by-1000genomes	maf-5-some-pop	0.201831	intron	A	907	1	2	A/C	0.397528	exact	2923.000000,1410.000000,	single	A,C,	genomic	0.674590,0.325410,	15		1000GENOMES,ABI,BUSHMAN,COMPLETE_GENOMICS,CSHL-HAPMAP,EGP_SNPS,ENSEMBL,GMI,HGSV,ILLUMINA,ILLUMINA-UK,KRIBB_YJKIM,PJP,SSMP,TISHKOFF,	A	rs3136781	0	chr8	+	by-cluster,by-frequency,by-2hit-2allele,by-hapmap,by-1000genomes	maf-5-some-pop	0.201831	intron	A	907	1	2	A/C
8	42222202	SNV	T	T	Yes	1		Heterozygous				1	11	9.09091
8	42222202	SNV	T	C	No	1		Heterozygous				1	11	9.09091
8	42222870	SNV	T	T	Yes	1		Heterozygous				1	11	9.09091
8	42222870	SNV	T	C	No	1		Heterozygous				1	11	9.09091
8	42223333	SNV	A	A	Yes	1		Heterozygous				1	11	9.09091
8	42223333	SNV	A	G	No	1		Heterozygous				1	11	9.09091
8	42223338	SNV	C	C	Yes	1		Heterozygous				1	11	9.09091
8	42223338	SNV	C	T	No	1		Heterozygous				1	11	9.09091
8	42223345	SNV	T	T	Yes	1		Heterozygous				2	11	18.1818
8	42223345	SNV	T	C	No	1		Heterozygous				2	11	18.1818
8	42223352	SNV	T	T	Yes	1		Heterozygous				1	11	9.09091
8	42223352	SNV	T	C	No	1		Heterozygous				1	11	9.09091
8	42223369	SNV	G	G	Yes	1		Heterozygous				1	11	9.09091
8	42223369	SNV	G	A	No	1		Heterozygous				1	11	9.09091
8	42223383	SNV	T	C	No	1		Heterozygous				1	11	9.09091
8	42223386	SNV	G	G	Yes	1		Heterozygous				1	11	9.09091
8	42223386	SNV	G	A	No	1		Heterozygous				1	11	9.09091
8	42223389	SNV	A	G	No	1		Heterozygous				1	11	9.09091
8	42223392	SNV	T	T	Yes	1		Heterozygous				1	11	9.09091
8	42223392	SNV	T	C	No	1		Heterozygous				1	11	9.09091
8	42223394	SNV	A	A	Yes	1		Heterozygous				1	11	9.09091
8	42223394	SNV	A	G	No	1		Heterozygous				1	11	9.09091
8	42223400	SNV	C	C	Yes	1		Heterozygous				1	11	9.09091
8	42223400	SNV	C	T	No	1		Heterozygous				1	11	9.09091
8	42223465	SNV	A	A	Yes	1		Heterozygous				1	11	9.09091
8	42223465	SNV	A	G	No	1		Heterozygous				1	11	9.09091
8	42223498	SNV	G	G	Yes	1		Heterozygous				1	11	9.09091
8	42223498	SNV	G	A	No	1		Heterozygous				1	11	9.09091
8	42223529	SNV	G	G	Yes	1		Heterozygous				1	11	9.09091
8	42223529	SNV	G	A	No	1		Heterozygous				1	11	9.09091
8	42223621	SNV	G	G	Yes	1		Heterozygous				1	11	9.09091
8	42223621	SNV	G	A	No	1		Heterozygous				1	11	9.09091
8	42223692	SNV	A	A	Yes	1		Heterozygous	Homo sapiens (hg19) dbsnp variants		Homo sapiens (hg19) dbsnp variants	1	11	9.09091	chr8	+	by-1000genomes		0.030229	intron	A	907	1	2	A/G	0.001834	exact	2176.000000,2.000000,	single	A,G,	genomic	0.999082,0.000918,	1		1000GENOMES,	A	rs181418680	0
8	42223692	SNV	A	G	No	1		Heterozygous	Homo sapiens (hg19) dbsnp variants		Homo sapiens (hg19) dbsnp variants	1	11	9.09091	chr8	+	by-1000genomes		0.030229	intron	A	907	1	2	A/G	0.001834	exact	2176.000000,2.000000,	single	A,G,	genomic	0.999082,0.000918,	1		1000GENOMES,	A	rs181418680	0
8	42224091	SNV	T	C	No	1		Heterozygous				1	11	9.09091
8	42224155	SNV	A	A	Yes	1		Heterozygous	Homo sapiens (hg19) dbsnp variants, Homo sapiens (hg19) dbsnp (common) variants		Homo sapiens (hg19) dbsnp variants, Homo sapiens (hg19) dbsnp (common) variants	1	11	9.09091	chr8	+	by-cluster,by-frequency,by-submitter,by-hapmap,by-1000genomes	maf-5-some-pop	0.242779	intron	A	907	1	2	A/G	0.190347	exact	4884.000000,671.000000,	single	A,G,	genomic	0.879208,0.120792,	13		1000GENOMES,AFFY,BUSHMAN,COMPLETE_GENOMICS,EGP_SNPS,GMI,ILLUMINA,ILLUMINA-UK,KRIBB_YJKIM,PERLEGEN,SSMP,TISHKOFF,WI_SSAHASNP,	A	rs3136788	0	chr8	+	by-cluster,by-frequency,by-submitter,by-hapmap,by-1000genomes	maf-5-some-pop	0.242779	intron	A	907	1	2	A/G
8	42224155	SNV	A	G	No	1		Heterozygous	Homo sapiens (hg19) dbsnp variants, Homo sapiens (hg19) dbsnp (common) variants		Homo sapiens (hg19) dbsnp variants, Homo sapiens (hg19) dbsnp (common) variants	1	11	9.09091	chr8	+	by-cluster,by-frequency,by-submitter,by-hapmap,by-1000genomes	maf-5-some-pop	0.242779	intron	A	907	1	2	A/G	0.190347	exact	4884.000000,671.000000,	single	A,G,	genomic	0.879208,0.120792,	13		1000GENOMES,AFFY,BUSHMAN,COMPLETE_GENOMICS,EGP_SNPS,GMI,ILLUMINA,ILLUMINA-UK,KRIBB_YJKIM,PERLEGEN,SSMP,TISHKOFF,WI_SSAHASNP,	A	rs3136788	0	chr8	+	by-cluster,by-frequency,by-submitter,by-hapmap,by-1000genomes	maf-5-some-pop	0.242779	intron	A	907	1	2	A/G
8	42224391	SNV	A	A	Yes	1		Heterozygous	Homo sapiens (hg19) dbsnp variants, Homo sapiens (hg19) dbsnp (common) variants		Homo sapiens (hg19) dbsnp variants, Homo sapiens (hg19) dbsnp (common) variants	1	11	9.09091	chr8	+	by-cluster,by-frequency,by-1000genomes	maf-5-some-pop	0.140339	intron	A	907	1	2	A/G	0.043107	exact	2294.000000,52.000000,	single	A,G,	genomic	0.977835,0.022165,	4		1000GENOMES,COMPLETE_GENOMICS,EGP_SNPS,TISHKOFF,	A	rs3136789	0	chr8	+	by-cluster,by-frequency,by-1000genomes	maf-5-some-pop	0.140339	intron	A	907	1	2	A/G
8	42224391	SNV	A	G	No	1		Heterozygous	Homo sapiens (hg19) dbsnp variants, Homo sapiens (hg19) dbsnp (common) variants		Homo sapiens (hg19) dbsnp variants, Homo sapiens (hg19) dbsnp (common) variants	1	11	9.09091	chr8	+	by-cluster,by-frequency,by-1000genomes	maf-5-some-pop	0.140339	intron	A	907	1	2	A/G	0.043107	exact	2294.000000,52.000000,	single	A,G,	genomic	0.977835,0.022165,	4		1000GENOMES,COMPLETE_GENOMICS,EGP_SNPS,TISHKOFF,	A	rs3136789	0	chr8	+	by-cluster,by-frequency,by-1000genomes	maf-5-some-pop	0.140339	intron	A	907	1	2	A/G
8	42224688	SNV	G	G	Yes	1		Heterozygous				1	11	9.09091
8	42224688	SNV	G	A	No	1		Heterozygous				1	11	9.09091
8	42224692	SNV	T	T	Yes	1		Heterozygous				1	11	9.09091
8	42224692	SNV	T	A	No	1		Heterozygous				1	11	9.09091
8	42224693	SNV	G	G	Yes	1		Heterozygous				1	11	9.09091
8	42224693	SNV	G	A	No	1		Heterozygous				1	11	9.09091
8	42224810	SNV	T	T	Yes	1		Heterozygous				1	11	9.09091
8	42224810	SNV	T	C	No	1		Heterozygous				1	11	9.09091
8	42225016	SNV	A	A	Yes	1		Heterozygous	Homo sapiens (hg19) dbsnp variants, Homo sapiens (hg19) dbsnp (common) variants		Homo sapiens (hg19) dbsnp variants, Homo sapiens (hg19) dbsnp (common) variants	2	11	18.1818	chr8	+	by-cluster,by-frequency,by-submitter,by-2hit-2allele,by-hapmap,by-1000genomes	maf-5-some-pop	0.203341	intron	A	907	1	2	A/C	0.395438	exact	3466.000000,1665.000000,	single	A,C,	genomic	0.675502,0.324498,	16		1000GENOMES,AFFY,BCM_SSAHASNP,BUSHMAN,COMPLETE_GENOMICS,EGP_SNPS,GMI,HGSV,ILLUMINA,ILLUMINA-UK,KRIBB_YJKIM,PERLEGEN,PJP,SSMP,TISHKOFF,WI_SSAHASNP,	A	rs3136790	0	chr8	+	by-cluster,by-frequency,by-submitter,by-2hit-2allele,by-hapmap,by-1000genomes	maf-5-some-pop	0.203341	intron	A	907	1	2	A/C
8	42225016	SNV	A	C	No	1		Unknown	Homo sapiens (hg19) dbsnp variants, Homo sapiens (hg19) dbsnp (common) variants		Homo sapiens (hg19) dbsnp variants, Homo sapiens (hg19) dbsnp (common) variants	3	11	27.2727	chr8	+	by-cluster,by-frequency,by-submitter,by-2hit-2allele,by-hapmap,by-1000genomes	maf-5-some-pop	0.203341	intron	A	907	1	2	A/C	0.395438	exact	3466.000000,1665.000000,	single	A,C,	genomic	0.675502,0.324498,	16		1000GENOMES,AFFY,BCM_SSAHASNP,BUSHMAN,COMPLETE_GENOMICS,EGP_SNPS,GMI,HGSV,ILLUMINA,ILLUMINA-UK,KRIBB_YJKIM,PERLEGEN,PJP,SSMP,TISHKOFF,WI_SSAHASNP,	A	rs3136790	0	chr8	+	by-cluster,by-frequency,by-submitter,by-2hit-2allele,by-hapmap,by-1000genomes	maf-5-some-pop	0.203341	intron	A	907	1	2	A/C
8	42225183	SNV	T	T	Yes	1		Heterozygous	Homo sapiens (hg19) dbsnp variants, Homo sapiens (hg19) dbsnp (common) variants		Homo sapiens (hg19) dbsnp variants, Homo sapiens (hg19) dbsnp (common) variants	2	11	18.1818	chr8	+	by-cluster,by-frequency,by-hapmap,by-1000genomes	maf-5-some-pop,microattr-tpa	0.151288	intron	T	907	1	2	G/T	0.050972	exact	121.000000,4029.000000,	single	G,T,	genomic	0.029157,0.970843,	8		1000GENOMES,AFFY,COMPLETE_GENOMICS,EGP_SNPS,ILLUMINA,KRIBB_YJKIM,PERLEGEN,TISHKOFF,	T	rs3136791	0	chr8	+	by-cluster,by-frequency,by-hapmap,by-1000genomes	maf-5-some-pop,microattr-tpa	0.151288	intron	T	907	1	2	G/T
8	42225183	SNV	T	G	No	1		Heterozygous	Homo sapiens (hg19) dbsnp variants, Homo sapiens (hg19) dbsnp (common) variants		Homo sapiens (hg19) dbsnp variants, Homo sapiens (hg19) dbsnp (common) variants	2	11	18.1818	chr8	+	by-cluster,by-frequency,by-hapmap,by-1000genomes	maf-5-some-pop,microattr-tpa	0.151288	intron	T	907	1	2	G/T	0.050972	exact	121.000000,4029.000000,	single	G,T,	genomic	0.029157,0.970843,	8		1000GENOMES,AFFY,COMPLETE_GENOMICS,EGP_SNPS,ILLUMINA,KRIBB_YJKIM,PERLEGEN,TISHKOFF,	T	rs3136791	0	chr8	+	by-cluster,by-frequency,by-hapmap,by-1000genomes	maf-5-some-pop,microattr-tpa	0.151288	intron	T	907	1	2	G/T
8	42225482	SNV	G	G	Yes	1		Heterozygous	Homo sapiens (hg19) dbsnp variants, Homo sapiens (hg19) dbsnp (common) variants		Homo sapiens (hg19) dbsnp variants, Homo sapiens (hg19) dbsnp (common) variants	2	11	18.1818	chr8	+	by-cluster,by-frequency,by-hapmap,by-1000genomes	maf-5-some-pop	0.14289	intron	G	907	1	2	A/G	0.04486	exact	104.000000,3774.000000,	single	A,G,	genomic	0.026818,0.973182,	6		1000GENOMES,COMPLETE_GENOMICS,EGP_SNPS,ILLUMINA,KRIBB_YJKIM,TISHKOFF,	G	rs3136792	0	chr8	+	by-cluster,by-frequency,by-hapmap,by-1000genomes	maf-5-some-pop	0.14289	intron	G	907	1	2	A/G
8	42225482	SNV	G	A	No	1		Heterozygous	Homo sapiens (hg19) dbsnp variants, Homo sapiens (hg19) dbsnp (common) variants		Homo sapiens (hg19) dbsnp variants, Homo sapiens (hg19) dbsnp (common) variants	2	11	18.1818	chr8	+	by-cluster,by-frequency,by-hapmap,by-1000genomes	maf-5-some-pop	0.14289	intron	G	907	1	2	A/G	0.04486	exact	104.000000,3774.000000,	single	A,G,	genomic	0.026818,0.973182,	6		1000GENOMES,COMPLETE_GENOMICS,EGP_SNPS,ILLUMINA,KRIBB_YJKIM,TISHKOFF,	G	rs3136792	0	chr8	+	by-cluster,by-frequency,by-hapmap,by-1000genomes	maf-5-some-pop	0.14289	intron	G	907	1	2	A/G
8	42226129	SNV	C	C	Yes	1		Heterozygous	Homo sapiens (hg19) dbsnp variants, Homo sapiens (hg19) dbsnp (common) variants		Homo sapiens (hg19) dbsnp variants, Homo sapiens (hg19) dbsnp (common) variants	1	11	9.09091	chr8	+	by-cluster,by-frequency,by-2hit-2allele,by-hapmap,by-1000genomes	maf-5-some-pop,maf-5-all-pops	0.219756	intron	C	907	1	2	C/G	0.369195	exact	1757.000000,571.000000,	single	C,G,	genomic	0.754725,0.245275,	13		1000GENOMES,ABI,BUSHMAN,COMPLETE_GENOMICS,CSHL-HAPMAP,EGP_SNPS,GMI,HGSV,ILLUMINA-UK,PJP,SSMP,TISHKOFF,WI_SSAHASNP,	C	rs3136793	0	chr8	+	by-cluster,by-frequency,by-2hit-2allele,by-hapmap,by-1000genomes	maf-5-some-pop,maf-5-all-pops	0.219756	intron	C	907	1	2	C/G
8	42226129	SNV	C	G	No	1		Heterozygous	Homo sapiens (hg19) dbsnp variants, Homo sapiens (hg19) dbsnp (common) variants		Homo sapiens (hg19) dbsnp variants, Homo sapiens (hg19) dbsnp (common) variants	1	11	9.09091	chr8	+	by-cluster,by-frequency,by-2hit-2allele,by-hapmap,by-1000genomes	maf-5-some-pop,maf-5-all-pops	0.219756	intron	C	907	1	2	C/G	0.369195	exact	1757.000000,571.000000,	single	C,G,	genomic	0.754725,0.245275,	13		1000GENOMES,ABI,BUSHMAN,COMPLETE_GENOMICS,CSHL-HAPMAP,EGP_SNPS,GMI,HGSV,ILLUMINA-UK,PJP,SSMP,TISHKOFF,WI_SSAHASNP,	C	rs3136793	0	chr8	+	by-cluster,by-frequency,by-2hit-2allele,by-hapmap,by-1000genomes	maf-5-some-pop,maf-5-all-pops	0.219756	intron	C	907	1	2	C/G
8	42226130	SNV	T	T	Yes	1		Heterozygous				1	11	9.09091
8	42226130	SNV	T	C	No	1		Heterozygous				1	11	9.09091
8	42226145	SNV	T	T	Yes	1		Heterozygous				1	11	9.09091
8	42226145	SNV	T	C	No	1		Heterozygous				1	11	9.09091
8	42226160^42226161	Insertion	-	-	Yes	0		Heterozygous				1	11	9.09091
8	42226160^42226161	Insertion	-	A	No	1		Heterozygous				1	11	9.09091
8	42226193	SNV	T	T	Yes	1		Heterozygous				1	11	9.09091
8	42226193	SNV	T	C	No	1		Heterozygous				1	11	9.09091
8	42226554	SNV	A	A	Yes	1		Heterozygous	Homo sapiens (hg19) dbsnp variants, Homo sapiens (hg19) dbsnp (common) variants		Homo sapiens (hg19) dbsnp variants, Homo sapiens (hg19) dbsnp (common) variants	4	11	36.3636	chr8	+	by-cluster,by-frequency,by-2hit-2allele,by-hapmap,by-1000genomes	maf-5-some-pop	0.206015	intron	A	907	1	2	A/G	0.391625	exact	3102.020020,929.978027,	single	A,G,	genomic	0.769351,0.230649,	17	NonIntegerChromCount	1000GENOMES,ABI,BUSHMAN,CGM_KYOTO,COMPLETE_GENOMICS,CSHL-HAPMAP,EGP_SNPS,GMI,ILLUMINA,ILLUMINA-UK,KRIBB_YJKIM,PJP,SC_SNP,SNP500CANCER,SSMP,TISHKOFF,WI_SSAHASNP,	A	rs3136794	0	chr8	+	by-cluster,by-frequency,by-2hit-2allele,by-hapmap,by-1000genomes	maf-5-some-pop	0.206015	intron	A	907	1	2	A/G
8	42226554	SNV	A	G	No	1		Unknown	Homo sapiens (hg19) dbsnp variants, Homo sapiens (hg19) dbsnp (common) variants		Homo sapiens (hg19) dbsnp variants, Homo sapiens (hg19) dbsnp (common) variants	5	11	45.4545	chr8	+	by-cluster,by-frequency,by-2hit-2allele,by-hapmap,by-1000genomes	maf-5-some-pop	0.206015	intron	A	907	1	2	A/G	0.391625	exact	3102.020020,929.978027,	single	A,G,	genomic	0.769351,0.230649,	17	NonIntegerChromCount	1000GENOMES,ABI,BUSHMAN,CGM_KYOTO,COMPLETE_GENOMICS,CSHL-HAPMAP,EGP_SNPS,GMI,ILLUMINA,ILLUMINA-UK,KRIBB_YJKIM,PJP,SC_SNP,SNP500CANCER,SSMP,TISHKOFF,WI_SSAHASNP,	A	rs3136794	0	chr8	+	by-cluster,by-frequency,by-2hit-2allele,by-hapmap,by-1000genomes	maf-5-some-pop	0.206015	intron	A	907	1	2	A/G
8	42226670	SNV	G	G	Yes	1		Heterozygous				1	11	9.09091
8	42226670	SNV	G	A	No	1		Heterozygous				1	11	9.09091
8	42226759	SNV	T	T	Yes	1		Heterozygous				1	11	9.09091
8	42226759	SNV	T	C	No	1		Heterozygous				1	11	9.09091
8	42226805	SNV	C	C	Yes	1		Heterozygous	Homo sapiens (hg19) dbsnp variants		Homo sapiens (hg19) dbsnp variants	1	11	9.09091	chr8	+	by-cluster,by-frequency,by-hapmap,by-1000genomes	genotype-conflict	0.091372	missense	C	907	1	2	C/G	0.017296	exact	8935.870117,88.127998,	single	C,G,	genomic	0.990234,0.009766,	9	NonIntegerChromCount	1000GENOMES,CANCER-GENOME,CLINSEQ_SNP,EGP_SNPS,EXOME_CHIP,ILLUMINA,NHLBI-ESP,PERLEGEN,SNP500CANCER,	C	rs3136797	0
8	42226805	SNV	C	G	No	1		Heterozygous	Homo sapiens (hg19) dbsnp variants		Homo sapiens (hg19) dbsnp variants	1	11	9.09091	chr8	+	by-cluster,by-frequency,by-hapmap,by-1000genomes	genotype-conflict	0.091372	missense	C	907	1	2	C/G	0.017296	exact	8935.870117,88.127998,	single	C,G,	genomic	0.990234,0.009766,	9	NonIntegerChromCount	1000GENOMES,CANCER-GENOME,CLINSEQ_SNP,EGP_SNPS,EXOME_CHIP,ILLUMINA,NHLBI-ESP,PERLEGEN,SNP500CANCER,	C	rs3136797	0
8	42226928	SNV	T	T	Yes	1		Heterozygous				1	11	9.09091
8	42226928	SNV	T	C	No	1		Heterozygous				1	11	9.09091
8	42226955	SNV	T	C	No	1		Heterozygous				1	11	9.09091
8	42227109	SNV	T	T	Yes	1		Heterozygous				1	11	9.09091
8	42227109	SNV	T	G	No	1		Heterozygous				1	11	9.09091
8	42227192	SNV	A	A	Yes	1		Heterozygous				1	11	9.09091
8	42227192	SNV	A	G	No	1		Heterozygous				1	11	9.09091
8	42227207	SNV	G	G	Yes	1		Heterozygous				1	11	9.09091
8	42227207	SNV	G	A	No	1		Heterozygous				1	11	9.09091
8	42227365^42227366	Insertion	-	T	No	1		Heterozygous				2	11	18.1818
8	42227412	SNV	T	T	Yes	1		Heterozygous				1	11	9.09091
8	42227412	SNV	T	C	No	1		Heterozygous				1	11	9.09091
8	42227477	SNV	A	A	Yes	1		Heterozygous				1	11	9.09091
8	42227477	SNV	A	G	No	1		Heterozygous				1	11	9.09091
8	42227572	SNV	T	T	Yes	1		Heterozygous				1	11	9.09091
8	42227572	SNV	T	C	No	1		Heterozygous				1	11	9.09091
8	42227592	SNV	A	A	Yes	1		Heterozygous				1	11	9.09091
8	42227592	SNV	A	G	No	1		Heterozygous				1	11	9.09091
8	42227727	SNV	A	A	Yes	1		Heterozygous				1	11	9.09091
8	42227727	SNV	A	G	No	1		Heterozygous				1	11	9.09091
8	42227753	SNV	A	A	Yes	1		Heterozygous				1	11	9.09091
8	42227753	SNV	A	G	No	1		Heterozygous				1	11	9.09091
8	42227785	SNV	T	G	No	1		Heterozygous				1	11	9.09091
8	42227787	SNV	T	G	No	1		Heterozygous	Homo sapiens (hg19) dbsnp variants, Homo sapiens (hg19) dbsnp (common) variants		Homo sapiens (hg19) dbsnp variants, Homo sapiens (hg19) dbsnp (common) variants	1	11	9.09091	chr8	+	by-cluster,by-frequency	maf-5-some-pop,maf-5-all-pops	0.223817	intron	T	907	1	2	G/T	0.361381	exact	134.938004,435.062012,	single	G,T,	genomic	0.236733,0.763267,	9	NonIntegerChromCount	CGM_KYOTO,CNG,CNGFU,EGP_SNPS,GMI,HGSV,ILLUMINA-UK,SNP500CANCER,SSAHASNP,	T	rs3136806	0	chr8	+	by-cluster,by-frequency	maf-5-some-pop,maf-5-all-pops	0.223817	intron	T	907	1	2	G/T
8	42228300	SNV	C	C	Yes	1		Heterozygous				1	11	9.09091
8	42228300	SNV	C	T	No	1		Heterozygous				1	11	9.09091
8	42228618	SNV	C	C	Yes	1		Heterozygous	Homo sapiens (hg19) dbsnp variants, Homo sapiens (hg19) dbsnp (common) variants		Homo sapiens (hg19) dbsnp variants, Homo sapiens (hg19) dbsnp (common) variants	3	11	27.2727	chr8	+	by-cluster,by-frequency,by-2hit-2allele,by-hapmap,by-1000genomes	maf-5-some-pop,maf-5-all-pops	0.218212	intron	C	907	1	2	C/G	0.371998	exact	2511.000000,912.000000,	single	C,G,	genomic	0.733567,0.266433,	12		1000GENOMES,ABI,BUSHMAN,COMPLETE_GENOMICS,EGP_SNPS,GMI,ILLUMINA-UK,PJP,SC_JCM,SSMP,TISHKOFF,WI_SSAHASNP,	C	rs3136811	0	chr8	+	by-cluster,by-frequency,by-2hit-2allele,by-hapmap,by-1000genomes	maf-5-some-pop,maf-5-all-pops	0.218212	intron	C	907	1	2	C/G
8	42228618	SNV	C	G	No	1		Heterozygous	Homo sapiens (hg19) dbsnp variants, Homo sapiens (hg19) dbsnp (common) variants		Homo sapiens (hg19) dbsnp variants, Homo sapiens (hg19) dbsnp (common) variants	3	11	27.2727	chr8	+	by-cluster,by-frequency,by-2hit-2allele,by-hapmap,by-1000genomes	maf-5-some-pop,maf-5-all-pops	0.218212	intron	C	907	1	2	C/G	0.371998	exact	2511.000000,912.000000,	single	C,G,	genomic	0.733567,0.266433,	12		1000GENOMES,ABI,BUSHMAN,COMPLETE_GENOMICS,EGP_SNPS,GMI,ILLUMINA-UK,PJP,SC_JCM,SSMP,TISHKOFF,WI_SSAHASNP,	C	rs3136811	0	chr8	+	by-cluster,by-frequency,by-2hit-2allele,by-hapmap,by-1000genomes	maf-5-some-pop,maf-5-all-pops	0.218212	intron	C	907	1	2	C/G
8	42228644	SNV	A	A	Yes	1		Heterozygous	Homo sapiens (hg19) dbsnp variants, Homo sapiens (hg19) dbsnp (common) variants		Homo sapiens (hg19) dbsnp variants, Homo sapiens (hg19) dbsnp (common) variants	2	11	18.1818	chr8	+	by-cluster,by-frequency,by-1000genomes		0.14289	intron	A	907	1	2	A/G	0.04486	exact	2129.000000,51.000000,	single	A,G,	genomic	0.976605,0.023394,	3		1000GENOMES,COMPLETE_GENOMICS,TISHKOFF,	A	rs111370566	0	chr8	+	by-cluster,by-frequency,by-1000genomes		0.14289	intron	A	907	1	2	A/G
8	42228644	SNV	A	G	No	1		Heterozygous	Homo sapiens (hg19) dbsnp variants, Homo sapiens (hg19) dbsnp (common) variants		Homo sapiens (hg19) dbsnp variants, Homo sapiens (hg19) dbsnp (common) variants	2	11	18.1818	chr8	+	by-cluster,by-frequency,by-1000genomes		0.14289	intron	A	907	1	2	A/G	0.04486	exact	2129.000000,51.000000,	single	A,G,	genomic	0.976605,0.023394,	3		1000GENOMES,COMPLETE_GENOMICS,TISHKOFF,	A	rs111370566	0	chr8	+	by-cluster,by-frequency,by-1000genomes		0.14289	intron	A	907	1	2	A/G
8	42228656	SNV	T	C	No	1		Heterozygous				1	11	9.09091
8	42228676	SNV	T	T	Yes	1		Heterozygous				1	11	9.09091
8	42228676	SNV	T	C	No	1		Heterozygous				1	11	9.09091
8	42228741	SNV	A	A	Yes	1		Heterozygous				1	11	9.09091
8	42228741	SNV	A	C	No	1		Heterozygous				1	11	9.09091
8	42228744	SNV	C	C	Yes	1		Heterozygous				1	11	9.09091
8	42228744	SNV	C	A	No	1		Heterozygous				1	11	9.09091
8	42228751	SNV	C	C	Yes	1		Heterozygous				1	11	9.09091
8	42228751	SNV	C	G	No	1		Heterozygous				1	11	9.09091
8	42228941	SNV	G	G	Yes	1		Heterozygous	Homo sapiens (hg19) dbsnp variants, Homo sapiens (hg19) dbsnp (common) variants		Homo sapiens (hg19) dbsnp variants, Homo sapiens (hg19) dbsnp (common) variants	1	11	9.09091	chr8	-	by-cluster,by-frequency,by-1000genomes	maf-5-some-pop	0.249042	intron	G	907	1	2	C/G	0.22814	exact	1895.000000,289.000000,	single	C,G,	genomic	0.867674,0.132326,	6		1000GENOMES,BUSHMAN,COMPLETE_GENOMICS,SC_JCM,SSMP,TISHKOFF,	G	rs4526344	0	chr8	-	by-cluster,by-frequency,by-1000genomes	maf-5-some-pop	0.249042	intron	G	907	1	2	C/G
8	42228941	SNV	G	C	No	1		Heterozygous	Homo sapiens (hg19) dbsnp variants, Homo sapiens (hg19) dbsnp (common) variants		Homo sapiens (hg19) dbsnp variants, Homo sapiens (hg19) dbsnp (common) variants	1	11	9.09091	chr8	-	by-cluster,by-frequency,by-1000genomes	maf-5-some-pop	0.249042	intron	G	907	1	2	C/G	0.22814	exact	1895.000000,289.000000,	single	C,G,	genomic	0.867674,0.132326,	6		1000GENOMES,BUSHMAN,COMPLETE_GENOMICS,SC_JCM,SSMP,TISHKOFF,	G	rs4526344	0	chr8	-	by-cluster,by-frequency,by-1000genomes	maf-5-some-pop	0.249042	intron	G	907	1	2	C/G
8	42229028	SNV	A	A	Yes	1		Heterozygous	Homo sapiens (hg19) dbsnp variants		Homo sapiens (hg19) dbsnp variants	1	11	9.09091	chr8	+	by-cluster,by-1000genomes		0.030229	intron	A	907	1	2	A/G	0.001834	exact	2176.000000,2.000000,	single	A,G,	genomic	0.999082,0.000918,	2		1000GENOMES,NHLBI-ESP,	A	rs189508852	0
8	42229028	SNV	A	G	No	1		Heterozygous	Homo sapiens (hg19) dbsnp variants		Homo sapiens (hg19) dbsnp variants	1	11	9.09091	chr8	+	by-cluster,by-1000genomes		0.030229	intron	A	907	1	2	A/G	0.001834	exact	2176.000000,2.000000,	single	A,G,	genomic	0.999082,0.000918,	2		1000GENOMES,NHLBI-ESP,	A	rs189508852	0
8	42229340	SNV	A	A	Yes	1		Heterozygous				1	11	9.09091
8	42229340	SNV	A	G	No	1		Heterozygous				1	11	9.09091
12	109535238	SNV	C	C	Yes	1		Heterozygous				1	11	9.09091
12	109535238	SNV	C	A	No	1		Heterozygous				1	11	9.09091
12	109535255	SNV	A	A	Yes	1		Heterozygous				1	11	9.09091
12	109535255	SNV	A	G	No	1		Heterozygous				1	11	9.09091
12	109535285	SNV	A	A	Yes	1		Heterozygous				1	11	9.09091
12	109535285	SNV	A	G	No	1		Heterozygous				1	11	9.09091
12	109535629	SNV	T	T	Yes	1		Heterozygous				1	11	9.09091
12	109535629	SNV	T	C	No	1		Heterozygous				1	11	9.09091
12	109535652	SNV	G	A	No	1		Heterozygous				1	11	9.09091
12	109536328	SNV	A	A	Yes	1		Heterozygous				1	11	9.09091
12	109536328	SNV	A	G	No	1		Heterozygous				1	11	9.09091
12	109536559	SNV	A	A	Yes	1		Heterozygous	Homo sapiens (hg19) dbsnp variants, Homo sapiens (hg19) dbsnp (common) variants		Homo sapiens (hg19) dbsnp variants, Homo sapiens (hg19) dbsnp (common) variants	4	11	36.3636	chr12	+	by-cluster,by-frequency,by-hapmap,by-1000genomes	maf-5-some-pop,maf-5-all-pops	0.235564	intron	A	1420	1	2	A/C	0.333722	exact	3916.000000,1089.000000,	single	A,C,	genomic	0.782418,0.217582,	15		1000GENOMES,BCM-HGSC-SUB,BCMHGSC_JDW,BGI,BUSHMAN,CGM_KYOTO,EGP_SNPS,ENSEMBL,GMI,HUMANGENOME_JCVI,ILLUMINA,KRIBB_YJKIM,PJP,SSMP,TISHKOFF,	A	rs3219211	0	chr12	+	by-cluster,by-frequency,by-hapmap,by-1000genomes	maf-5-some-pop,maf-5-all-pops	0.235564	intron	A	1420	1	2	A/C
12	109536559	SNV	A	C	No	1		Heterozygous	Homo sapiens (hg19) dbsnp variants, Homo sapiens (hg19) dbsnp (common) variants		Homo sapiens (hg19) dbsnp variants, Homo sapiens (hg19) dbsnp (common) variants	4	11	36.3636	chr12	+	by-cluster,by-frequency,by-hapmap,by-1000genomes	maf-5-some-pop,maf-5-all-pops	0.235564	intron	A	1420	1	2	A/C	0.333722	exact	3916.000000,1089.000000,	single	A,C,	genomic	0.782418,0.217582,	15		1000GENOMES,BCM-HGSC-SUB,BCMHGSC_JDW,BGI,BUSHMAN,CGM_KYOTO,EGP_SNPS,ENSEMBL,GMI,HUMANGENOME_JCVI,ILLUMINA,KRIBB_YJKIM,PJP,SSMP,TISHKOFF,	A	rs3219211	0	chr12	+	by-cluster,by-frequency,by-hapmap,by-1000genomes	maf-5-some-pop,maf-5-all-pops	0.235564	intron	A	1420	1	2	A/C
12	109536750	SNV	A	A	Yes	1		Heterozygous				1	11	9.09091
12	109536750	SNV	A	G	No	1		Heterozygous				1	11	9.09091
12	109536888	SNV	A	A	Yes	1		Heterozygous				1	11	9.09091
12	109536888	SNV	A	G	No	1		Heterozygous				1	11	9.09091
12	109537423^109537424	Insertion	-	-	Yes	0		Heterozygous	Homo sapiens (hg19) dbsnp variants, Homo sapiens (hg19) dbsnp (common) variants		Homo sapiens (hg19) dbsnp variants, Homo sapiens (hg19) dbsnp (common) variants	4	11	36.3636	chr12	-	by-cluster,by-frequency,by-1000genomes	maf-5-some-pop	0.226087	intron	-	1420	1	2	-/TA	0.356698	between	1811.000000,541.000000,	insertion	-,TA,	genomic	0.769983,0.230017,	7		1000GENOMES,BILGI_BIOE,EGP_SNPS,GMI,LUNTER,MARSHFIELD,TISHKOFF,	-	rs1610925	0	chr12	-	by-cluster,by-frequency,by-1000genomes	maf-5-some-pop	0.226087	intron	-	1420	1	2	-/TA
12	109537423^109537424	Insertion	-	TA	No	2		Heterozygous	Homo sapiens (hg19) dbsnp variants, Homo sapiens (hg19) dbsnp (common) variants		Homo sapiens (hg19) dbsnp variants, Homo sapiens (hg19) dbsnp (common) variants	4	11	36.3636	chr12	-	by-cluster,by-frequency,by-1000genomes	maf-5-some-pop	0.226087	intron	-	1420	1	2	-/TA	0.356698	between	1811.000000,541.000000,	insertion	-,TA,	genomic	0.769983,0.230017,	7		1000GENOMES,BILGI_BIOE,EGP_SNPS,GMI,LUNTER,MARSHFIELD,TISHKOFF,	-	rs1610925	0	chr12	-	by-cluster,by-frequency,by-1000genomes	maf-5-some-pop	0.226087	intron	-	1420	1	2	-/TA
12	109537442	SNV	G	G	Yes	1		Heterozygous				1	11	9.09091
12	109537442	SNV	G	A	No	1		Heterozygous				1	11	9.09091
12	109537469	SNV	C	C	Yes	1		Heterozygous				1	11	9.09091
12	109537469	SNV	C	T	No	1		Heterozygous				1	11	9.09091
12	109537550	SNV	A	A	Yes	1		Heterozygous				1	11	9.09091
12	109537550	SNV	A	G	No	1		Heterozygous				1	11	9.09091
12	109537562	SNV	T	T	Yes	1		Heterozygous	Homo sapiens (hg19) dbsnp variants, Homo sapiens (hg19) dbsnp (common) variants		Homo sapiens (hg19) dbsnp variants, Homo sapiens (hg19) dbsnp (common) variants	2	11	18.1818	chr12	+	by-cluster,by-frequency,by-1000genomes	maf-5-some-pop,maf-5-all-pops	0.184914	intron	T	1420	1	2	G/T	0.081753	exact	99.000000,2199.000000,	single	G,T,	genomic	0.043081,0.956919,	3		1000GENOMES,MPI_MOLGEN,SSMP,	T	rs80001089	0	chr12	+	by-cluster,by-frequency,by-1000genomes	maf-5-some-pop,maf-5-all-pops	0.184914	intron	T	1420	1	2	G/T
12	109537562	SNV	T	G	No	1		Heterozygous	Homo sapiens (hg19) dbsnp variants, Homo sapiens (hg19) dbsnp (common) variants		Homo sapiens (hg19) dbsnp variants, Homo sapiens (hg19) dbsnp (common) variants	2	11	18.1818	chr12	+	by-cluster,by-frequency,by-1000genomes	maf-5-some-pop,maf-5-all-pops	0.184914	intron	T	1420	1	2	G/T	0.081753	exact	99.000000,2199.000000,	single	G,T,	genomic	0.043081,0.956919,	3		1000GENOMES,MPI_MOLGEN,SSMP,	T	rs80001089	0	chr12	+	by-cluster,by-frequency,by-1000genomes	maf-5-some-pop,maf-5-all-pops	0.184914	intron	T	1420	1	2	G/T
12	109537564	SNV	G	G	Yes	1		Heterozygous	Homo sapiens (hg19) dbsnp variants, Homo sapiens (hg19) dbsnp (common) variants		Homo sapiens (hg19) dbsnp variants, Homo sapiens (hg19) dbsnp (common) variants	5	11	45.4545	chr12	+	by-cluster,by-frequency,by-2hit-2allele,by-hapmap,by-1000genomes	maf-5-some-pop,genotype-conflict	0.190127	intron	G	1420	1	2	G/T	0.412332	exact	3273.000000,1183.000000,	single	G,T,	genomic	0.734515,0.265485,	14		1000GENOMES,ABI,BL,COMPLETE_GENOMICS,CSHL-HAPMAP,GMI,HGSV,ILLUMINA,KRIBB_YJKIM,PERLEGEN,SC_JCM,SC_SNP,SSMP,TISHKOFF,	G	rs2541886	0	chr12	+	by-cluster,by-frequency,by-2hit-2allele,by-hapmap,by-1000genomes	maf-5-some-pop,genotype-conflict	0.190127	intron	G	1420	1	2	G/T
12	109537564	SNV	G	T	No	1		Heterozygous	Homo sapiens (hg19) dbsnp variants, Homo sapiens (hg19) dbsnp (common) variants		Homo sapiens (hg19) dbsnp variants, Homo sapiens (hg19) dbsnp (common) variants	5	11	45.4545	chr12	+	by-cluster,by-frequency,by-2hit-2allele,by-hapmap,by-1000genomes	maf-5-some-pop,genotype-conflict	0.190127	intron	G	1420	1	2	G/T	0.412332	exact	3273.000000,1183.000000,	single	G,T,	genomic	0.734515,0.265485,	14		1000GENOMES,ABI,BL,COMPLETE_GENOMICS,CSHL-HAPMAP,GMI,HGSV,ILLUMINA,KRIBB_YJKIM,PERLEGEN,SC_JCM,SC_SNP,SSMP,TISHKOFF,	G	rs2541886	0	chr12	+	by-cluster,by-frequency,by-2hit-2allele,by-hapmap,by-1000genomes	maf-5-some-pop,genotype-conflict	0.190127	intron	G	1420	1	2	G/T
12	109538023	SNV	T	T	Yes	1		Heterozygous				1	11	9.09091
12	109538023	SNV	T	C	No	1		Heterozygous				1	11	9.09091
12	109538170	SNV	T	T	Yes	1		Heterozygous				1	11	9.09091
12	109538170	SNV	T	C	No	1		Heterozygous				1	11	9.09091
12	109538224	SNV	A	A	Yes	1		Heterozygous				1	11	9.09091
12	109538224	SNV	A	G	No	1		Heterozygous				1	11	9.09091
12	109538232	SNV	A	A	Yes	1		Heterozygous				1	11	9.09091
12	109538232	SNV	A	T	No	1		Heterozygous				1	11	9.09091
12	109538319	SNV	A	A	Yes	1		Heterozygous				1	11	9.09091
12	109538319	SNV	A	G	No	1		Heterozygous				1	11	9.09091
12	109538864	SNV	T	T	Yes	1		Heterozygous				1	11	9.09091
12	109538864	SNV	T	G	No	1		Heterozygous				1	11	9.09091
12	109539233	SNV	A	A	Yes	1		Heterozygous				1	11	9.09091
12	109539233	SNV	A	G	No	1		Heterozygous				1	11	9.09091
12	109539312	SNV	A	A	Yes	1		Heterozygous				1	11	9.09091
12	109539312	SNV	A	G	No	1		Heterozygous				1	11	9.09091
12	109539528	SNV	A	G	No	1		Heterozygous				1	11	9.09091
12	109539531	SNV	A	A	Yes	1		Heterozygous				1	11	9.09091
12	109539531	SNV	A	G	No	1		Heterozygous				1	11	9.09091
12	109539546	SNV	T	T	Yes	1		Heterozygous				1	11	9.09091
12	109539546	SNV	T	C	No	1		Heterozygous				1	11	9.09091
12	109539603	SNV	T	T	Yes	1		Heterozygous				1	11	9.09091
12	109539603	SNV	T	C	No	1		Heterozygous				1	11	9.09091
12	109539933	SNV	C	C	Yes	1		Heterozygous				1	11	9.09091
12	109539933	SNV	C	T	No	1		Heterozygous				1	11	9.09091
12	109540120	SNV	A	A	Yes	1		Heterozygous				1	11	9.09091
12	109540120	SNV	A	G	No	1		Heterozygous				1	11	9.09091
12	109540393	SNV	G	G	Yes	1		Heterozygous	Homo sapiens (hg19) dbsnp variants, Homo sapiens (hg19) dbsnp (common) variants		Homo sapiens (hg19) dbsnp variants, Homo sapiens (hg19) dbsnp (common) variants	2	11	18.1818	chr12	+	by-cluster,by-frequency,by-hapmap,by-1000genomes	maf-5-some-pop	0.161031	intron	G	1420	1	2	C/G	0.058769	exact	107.000000,3413.000000,	single	C,G,	genomic	0.030398,0.969602,	3		1000GENOMES,EGP_SNPS,PERLEGEN,	G	rs3219232	0	chr12	+	by-cluster,by-frequency,by-hapmap,by-1000genomes	maf-5-some-pop	0.161031	intron	G	1420	1	2	C/G
12	109540393	SNV	G	C	No	1		Heterozygous	Homo sapiens (hg19) dbsnp variants, Homo sapiens (hg19) dbsnp (common) variants		Homo sapiens (hg19) dbsnp variants, Homo sapiens (hg19) dbsnp (common) variants	2	11	18.1818	chr12	+	by-cluster,by-frequency,by-hapmap,by-1000genomes	maf-5-some-pop	0.161031	intron	G	1420	1	2	C/G	0.058769	exact	107.000000,3413.000000,	single	C,G,	genomic	0.030398,0.969602,	3		1000GENOMES,EGP_SNPS,PERLEGEN,	G	rs3219232	0	chr12	+	by-cluster,by-frequency,by-hapmap,by-1000genomes	maf-5-some-pop	0.161031	intron	G	1420	1	2	C/G
12	109540614	SNV	T	T	Yes	1		Heterozygous			Homo sapiens (hg19) dbsnp variants, Homo sapiens (hg19) dbsnp (common) variants	1	11	9.09091
12	109540614	Insertion	T	TT	No	1		Heterozygous	Homo sapiens (hg19) dbsnp variants, Homo sapiens (hg19) dbsnp (common) variants		Homo sapiens (hg19) dbsnp variants, Homo sapiens (hg19) dbsnp (common) variants	1	11	9.09091	chr12	+	by-cluster,by-frequency,by-1000genomes	maf-5-some-pop,maf-5-all-pops	0.235376	intron	-	1420	1	2	-/T	0.334251	between	1861.000000,497.000000,	insertion	-,T,	genomic	0.789228,0.210772,	11		1000GENOMES,ABI,BGI,CGM_KYOTO,CNG,EGP_SNPS,GMI,HUMANGENOME_JCVI,LUNTER,SSMP,TISHKOFF,	-	rs3219235	0	chr12	+	by-cluster,by-frequency,by-1000genomes	maf-5-some-pop,maf-5-all-pops	0.235376	intron	-	1420	1	2	-/T
12	109540980	SNV	C	C	Yes	1		Heterozygous				1	11	9.09091
12	109540980	SNV	C	T	No	1		Heterozygous				1	11	9.09091
12	109541004	SNV	G	G	Yes	1		Heterozygous				1	11	9.09091
12	109541004	SNV	G	T	No	1		Heterozygous				1	11	9.09091
12	109541009	SNV	A	C	No	1		Heterozygous				1	11	9.09091
12	109541012	SNV	C	C	Yes	1		Heterozygous				1	11	9.09091
12	109541012	SNV	C	T	No	1		Heterozygous				1	11	9.09091
12	109541016	SNV	T	T	Yes	1		Heterozygous				1	11	9.09091
12	109541016	SNV	T	C	No	1		Heterozygous				1	11	9.09091
12	109541171	SNV	T	T	Yes	1		Heterozygous	Homo sapiens (hg19) dbsnp variants, Homo sapiens (hg19) dbsnp (common) variants		Homo sapiens (hg19) dbsnp variants, Homo sapiens (hg19) dbsnp (common) variants	4	11	36.3636	chr12	-	by-cluster,by-frequency,by-submitter,by-hapmap,by-1000genomes	maf-5-some-pop,genotype-conflict	0.224898	intron	T	1420	1	2	A/G	0.140816	exact	4867.000000,367.000000,	single	A,G,	genomic	0.929882,0.070118,	11		1000GENOMES,BL,CGM_KYOTO,COMPLETE_GENOMICS,EGP_SNPS,GMI,ILLUMINA,KRIBB_YJKIM,PERLEGEN,SC_JCM,SSMP,	T	rs2569987	0	chr12	-	by-cluster,by-frequency,by-submitter,by-hapmap,by-1000genomes	maf-5-some-pop,genotype-conflict	0.224898	intron	T	1420	1	2	A/G
12	109541171	SNV	T	C	No	1		Unknown	Homo sapiens (hg19) dbsnp variants, Homo sapiens (hg19) dbsnp (common) variants		Homo sapiens (hg19) dbsnp variants, Homo sapiens (hg19) dbsnp (common) variants	5	11	45.4545	chr12	-	by-cluster,by-frequency,by-submitter,by-hapmap,by-1000genomes	maf-5-some-pop,genotype-conflict	0.224898	intron	T	1420	1	2	A/G	0.140816	exact	4867.000000,367.000000,	single	A,G,	genomic	0.929882,0.070118,	11		1000GENOMES,BL,CGM_KYOTO,COMPLETE_GENOMICS,EGP_SNPS,GMI,ILLUMINA,KRIBB_YJKIM,PERLEGEN,SC_JCM,SSMP,	T	rs2569987	0	chr12	-	by-cluster,by-frequency,by-submitter,by-hapmap,by-1000genomes	maf-5-some-pop,genotype-conflict	0.224898	intron	T	1420	1	2	A/G
12	109541384	SNV	T	T	Yes	1		Heterozygous				1	11	9.09091
12	109541384	SNV	T	C	No	1		Heterozygous				1	11	9.09091
12	109541422^109541423	Insertion	-	C	No	1		Heterozygous				1	11	9.09091
12	109541465	SNV	A	A	Yes	1		Heterozygous				1	11	9.09091
12	109541465	SNV	A	G	No	1		Heterozygous				1	11	9.09091
12	109541501	SNV	T	T	Yes	1		Heterozygous				1	11	9.09091
12	109541501	SNV	T	C	No	1		Heterozygous				1	11	9.09091
12	109541609	SNV	T	T	Yes	1		Heterozygous				1	11	9.09091
12	109541609	SNV	T	C	No	1		Heterozygous				1	11	9.09091
12	109541865^109541866	Insertion	-	-	Yes	0		Heterozygous	Homo sapiens (hg19) dbsnp variants		Homo sapiens (hg19) dbsnp variants	1	11	9.09091	chr12	+	unknown		0	intron	-	1420	1	0	-/GTTTTTTTTTT	0	between		insertion		genomic		1		BCMHGSC_JDW,	-	rs74505657	0
12	109541865^109541866	Insertion	-	GTTTTTTTTTT	No	11		Heterozygous	Homo sapiens (hg19) dbsnp variants		Homo sapiens (hg19) dbsnp variants	1	11	9.09091	chr12	+	unknown		0	intron	-	1420	1	0	-/GTTTTTTTTTT	0	between		insertion		genomic		1		BCMHGSC_JDW,	-	rs74505657	0
12	109541866^109541867	Insertion	-	-	Yes	0		Heterozygous	Homo sapiens (hg19) dbsnp variants		Homo sapiens (hg19) dbsnp variants	2	11	18.1818	chr12	+	by-1000genomes		0.093635	intron	-	1420	1	2	-/G	0.018197	between	2158.000000,20.000000,	insertion	-,G,	genomic	0.990817,0.009183,	1		1000GENOMES,	-	rs199524219	0
12	109541866^109541867	Insertion	-	GTTTTTTTTTTTT	No	13		Heterozygous			Homo sapiens (hg19) dbsnp variants	1	11	9.09091
12	109541866^109541867	Insertion	-	GTTTTTTTTTTT	No	12		Heterozygous			Homo sapiens (hg19) dbsnp variants	1	11	9.09091
12	109541874^109541875	Insertion	-	T	No	1		Heterozygous			Homo sapiens (hg19) dbsnp variants	1	11	9.09091
12	109541874^109541875	Insertion	-	TTTTTTTGTTTTTTTG	No	16		Heterozygous			Homo sapiens (hg19) dbsnp variants	1	11	9.09091
12	109541878	SNV	G	G	Yes	1		Heterozygous				1	11	9.09091
12	109541878	SNV	G	T	No	1		Heterozygous				1	11	9.09091
12	109541922	SNV	T	T	Yes	1		Heterozygous	Homo sapiens (hg19) dbsnp variants		Homo sapiens (hg19) dbsnp variants	1	11	9.09091	chr12	+	unknown		0	intron	T	1420	1	0	G/T	0	exact		single		genomic		1		SC_JCM,	T	rs2541884	0
12	109541922	SNV	T	C	No	1		Heterozygous			Homo sapiens (hg19) dbsnp variants	1	11	9.09091
12	109541925	SNV	C	C	Yes	1		Heterozygous				1	11	9.09091
12	109541925	SNV	C	T	No	1		Heterozygous				1	11	9.09091
12	109542008	SNV	A	A	Yes	1		Heterozygous				1	11	9.09091
12	109542008	SNV	A	G	No	1		Heterozygous				1	11	9.09091
12	109542015	SNV	T	T	Yes	1		Heterozygous				1	11	9.09091
12	109542015	SNV	T	A	No	1		Heterozygous				1	11	9.09091
12	109542016	SNV	G	G	Yes	1		Heterozygous				1	11	9.09091
12	109542016	SNV	G	A	No	1		Heterozygous				1	11	9.09091
12	109542071	SNV	T	C	No	1		Heterozygous				1	11	9.09091
12	109542106	SNV	A	A	Yes	1		Heterozygous				1	11	9.09091
12	109542106	SNV	A	C	No	1		Heterozygous				1	11	9.09091
12	109542113	SNV	A	A	Yes	1		Heterozygous				1	11	9.09091
12	109542113	SNV	A	G	No	1		Heterozygous				1	11	9.09091
12	109542117	SNV	T	T	Yes	1		Heterozygous				1	11	9.09091
12	109542117	SNV	T	C	No	1		Heterozygous				1	11	9.09091
12	109542121	SNV	A	A	Yes	1		Heterozygous				1	11	9.09091
12	109542121	SNV	A	G	No	1		Heterozygous				1	11	9.09091
12	109542134	SNV	T	T	Yes	1		Heterozygous				1	11	9.09091
12	109542134	SNV	T	C	No	1		Heterozygous				1	11	9.09091
12	109542134^109542135	Insertion	-	-	Yes	0		Heterozygous				1	11	9.09091
12	109542134^109542135	Insertion	-	C	No	1		Heterozygous				1	11	9.09091
12	109542136^109542137	Insertion	-	-	Yes	0		Heterozygous				3	11	27.2727
12	109542136^109542137	Insertion	-	C	No	1		Heterozygous				4	11	36.3636
12	109542824	SNV	T	T	Yes	1		Heterozygous				1	11	9.09091
12	109542824	SNV	T	C	No	1		Heterozygous				1	11	9.09091
12	109542909	SNV	G	G	Yes	1		Heterozygous				1	11	9.09091
12	109542909	SNV	G	A	No	1		Heterozygous				1	11	9.09091
12	109542940	SNV	A	A	Yes	1		Heterozygous				1	11	9.09091
12	109542940	SNV	A	G	No	1		Heterozygous				1	11	9.09091
12	109542954	SNV	A	A	Yes	1		Heterozygous				1	11	9.09091
12	109542954	SNV	A	G	No	1		Heterozygous				1	11	9.09091
12	109542956	SNV	C	C	Yes	1		Heterozygous				1	11	9.09091
12	109542956	SNV	C	T	No	1		Heterozygous				1	11	9.09091
12	109543384	SNV	A	A	Yes	1		Heterozygous				1	11	9.09091
12	109543384	SNV	A	G	No	1		Heterozygous				1	11	9.09091
12	109543433	SNV	C	C	Yes	1		Heterozygous				1	11	9.09091
12	109543433	SNV	C	T	No	1		Heterozygous				1	11	9.09091
12	109543556	SNV	T	T	Yes	1		Heterozygous				1	11	9.09091
12	109543556	SNV	T	C	No	1		Heterozygous				1	11	9.09091
12	109543714	SNV	A	G	No	1		Homozygous	Homo sapiens (hg19) dbsnp variants, Homo sapiens (hg19) dbsnp (common) variants		Homo sapiens (hg19) dbsnp variants, Homo sapiens (hg19) dbsnp (common) variants	11	11	100	chr12	+	by-cluster,by-frequency,by-hapmap,by-1000genomes		0.100059	intron	A	1420	1	2	A/G	0.020897	exact	28.000000,2635.000000,	single	A,G,	genomic	0.010514,0.989486,	19		1000GENOMES,BCMHGSC_JDW,BGI,BL,BUSHMAN,COMPLETE_GENOMICS,CSHL-HAPMAP,EGP_SNPS,ENSEMBL,GMI,HGSV,HUMANGENOME_JCVI,ILLUMINA-UK,KWOK,PJP,SC_JCM,SSAHASNP,SSMP,TISHKOFF,	A	rs246078	0	chr12	+	by-cluster,by-frequency,by-hapmap,by-1000genomes		0.100059	intron	A	1420	1	2	A/G
12	109544215	SNV	T	T	Yes	1		Heterozygous				1	11	9.09091
12	109544215	SNV	T	C	No	1		Heterozygous				1	11	9.09091
12	109544290..109544291	MNV	AT	TG	No	2		Heterozygous				1	11	9.09091
12	109544293	SNV	G	G	Yes	1		Heterozygous				1	11	9.09091
12	109544293	SNV	G	A	No	1		Heterozygous				1	11	9.09091
12	109545295	SNV	C	C	Yes	1		Heterozygous				1	11	9.09091
12	109545295	SNV	C	T	No	1		Heterozygous				1	11	9.09091
12	109545337	SNV	T	T	Yes	1		Heterozygous				1	11	9.09091
12	109545337	SNV	T	C	No	1		Heterozygous				1	11	9.09091
12	109545341	SNV	T	T	Yes	1		Heterozygous				1	11	9.09091
12	109545341	SNV	T	C	No	1		Heterozygous				1	11	9.09091
12	109545342	SNV	T	T	Yes	1		Heterozygous				1	11	9.09091
12	109545342	SNV	T	C	No	1		Heterozygous				1	11	9.09091
12	109545343	SNV	T	T	Yes	1		Heterozygous	Homo sapiens (hg19) dbsnp variants		Homo sapiens (hg19) dbsnp variants	1	11	9.09091	chr12	+	unknown		0	intron	T	1420	1	2	C/T	0.5	exact	1.000000,1.000000,	single	C,T,	genomic	0.500000,0.500000,	1		ENSEMBL,	T	rs79457551	0
12	109545343	SNV	T	C	No	1		Heterozygous	Homo sapiens (hg19) dbsnp variants		Homo sapiens (hg19) dbsnp variants	1	11	9.09091	chr12	+	unknown		0	intron	T	1420	1	2	C/T	0.5	exact	1.000000,1.000000,	single	C,T,	genomic	0.500000,0.500000,	1		ENSEMBL,	T	rs79457551	0
12	109545344	SNV	T	T	Yes	1		Heterozygous				1	11	9.09091
12	109545344	SNV	T	C	No	1		Heterozygous				1	11	9.09091
12	109545414	SNV	T	C	No	1		Heterozygous				1	11	9.09091
12	109545486	SNV	A	A	Yes	1		Heterozygous				1	11	9.09091
12	109545486	SNV	A	G	No	1		Heterozygous				1	11	9.09091
12	109545544	SNV	G	G	Yes	1		Heterozygous				1	11	9.09091
12	109545544	SNV	G	A	No	1		Heterozygous				1	11	9.09091
12	109545899^109545900	Insertion	-	-	Yes	0		Heterozygous				1	11	9.09091
12	109545899^109545900	Insertion	-	G	No	1		Heterozygous				1	11	9.09091
12	109545902^109545903	Insertion	-	-	Yes	0		Heterozygous				1	11	9.09091
12	109545902^109545903	Insertion	-	T	No	1		Heterozygous				1	11	9.09091
12	109546114	SNV	C	C	Yes	1		Heterozygous	Homo sapiens (hg19) dbsnp variants, Homo sapiens (hg19) dbsnp (common) variants		Homo sapiens (hg19) dbsnp variants, Homo sapiens (hg19) dbsnp (common) variants	1	11	9.09091	chr12	+	by-cluster,by-frequency,by-hapmap,by-1000genomes	maf-5-some-pop	0.176865	intron	C	1420	1	2	C/T	0.073312	exact	4464.000000,182.000000,	single	C,T,	genomic	0.960827,0.039173,	8		1000GENOMES,AFFY,BGI,EGP_SNPS,KRIBB_YJKIM,SC_JCM,SSMP,TISHKOFF,	C	rs2515913	0	chr12	+	by-cluster,by-frequency,by-hapmap,by-1000genomes	maf-5-some-pop	0.176865	intron	C	1420	1	2	C/T
12	109546114	SNV	C	T	No	1		Heterozygous	Homo sapiens (hg19) dbsnp variants, Homo sapiens (hg19) dbsnp (common) variants		Homo sapiens (hg19) dbsnp variants, Homo sapiens (hg19) dbsnp (common) variants	1	11	9.09091	chr12	+	by-cluster,by-frequency,by-hapmap,by-1000genomes	maf-5-some-pop	0.176865	intron	C	1420	1	2	C/T	0.073312	exact	4464.000000,182.000000,	single	C,T,	genomic	0.960827,0.039173,	8		1000GENOMES,AFFY,BGI,EGP_SNPS,KRIBB_YJKIM,SC_JCM,SSMP,TISHKOFF,	C	rs2515913	0	chr12	+	by-cluster,by-frequency,by-hapmap,by-1000genomes	maf-5-some-pop	0.176865	intron	C	1420	1	2	C/T
12	109546216	SNV	T	T	Yes	1		Heterozygous				1	11	9.09091
12	109546216	SNV	T	C	No	1		Heterozygous				1	11	9.09091
12	109546287	SNV	A	A	Yes	1		Heterozygous				1	11	9.09091
12	109546287	SNV	A	G	No	1		Heterozygous				1	11	9.09091
12	109546609	SNV	A	A	Yes	1		Heterozygous				1	11	9.09091
12	109546609	SNV	A	T	No	1		Heterozygous				1	11	9.09091
12	109546613	SNV	T	T	Yes	1		Heterozygous				1	11	9.09091
12	109546613	SNV	T	G	No	1		Heterozygous				1	11	9.09091
12	109546699	SNV	A	A	Yes	1		Heterozygous				1	11	9.09091
12	109546699	SNV	A	G	No	1		Heterozygous				1	11	9.09091
12	109546799	SNV	T	T	Yes	1		Heterozygous				1	11	9.09091
12	109546799	SNV	T	C	No	1		Heterozygous				1	11	9.09091
12	109546886	SNV	T	T	Yes	1		Heterozygous	Homo sapiens (hg19) dbsnp variants, Homo sapiens (hg19) dbsnp (common) variants		Homo sapiens (hg19) dbsnp variants, Homo sapiens (hg19) dbsnp (common) variants	4	11	36.3636	chr12	-	by-cluster,by-frequency,by-hapmap,by-1000genomes	maf-5-some-pop	0.249101	intron	T	1420	1	2	A/C	0.228816	exact	3756.000000,578.000000,	single	A,C,	genomic	0.866636,0.133364,	10		1000GENOMES,BUSHMAN,EGP_SNPS,GMI,ILLUMINA,KRIBB_YJKIM,SSMP,TISHKOFF,WI_SSAHASNP,YUSUKE,	T	rs2268406	0	chr12	-	by-cluster,by-frequency,by-hapmap,by-1000genomes	maf-5-some-pop	0.249101	intron	T	1420	1	2	A/C
12	109546886	SNV	T	G	No	1		Heterozygous	Homo sapiens (hg19) dbsnp variants, Homo sapiens (hg19) dbsnp (common) variants		Homo sapiens (hg19) dbsnp variants, Homo sapiens (hg19) dbsnp (common) variants	4	11	36.3636	chr12	-	by-cluster,by-frequency,by-hapmap,by-1000genomes	maf-5-some-pop	0.249101	intron	T	1420	1	2	A/C	0.228816	exact	3756.000000,578.000000,	single	A,C,	genomic	0.866636,0.133364,	10		1000GENOMES,BUSHMAN,EGP_SNPS,GMI,ILLUMINA,KRIBB_YJKIM,SSMP,TISHKOFF,WI_SSAHASNP,YUSUKE,	T	rs2268406	0	chr12	-	by-cluster,by-frequency,by-hapmap,by-1000genomes	maf-5-some-pop	0.249101	intron	T	1420	1	2	A/C
12	109546918	SNV	A	A	Yes	1		Heterozygous				1	11	9.09091
12	109546918	SNV	A	G	No	1		Heterozygous				1	11	9.09091
12	109546946	SNV	T	T	Yes	1		Heterozygous				1	11	9.09091
12	109546946	SNV	T	C	No	1		Heterozygous				1	11	9.09091
12	109547060	SNV	A	A	Yes	1		Heterozygous	Homo sapiens (hg19) dbsnp variants, Homo sapiens (hg19) dbsnp (common) variants		Homo sapiens (hg19) dbsnp variants, Homo sapiens (hg19) dbsnp (common) variants	8	11	72.7273	chr12	+	by-cluster,by-frequency,by-submitter,by-2hit-2allele,by-hapmap,by-1000genomes	maf-5-some-pop,maf-5-all-pops	0.087648	intron	A	1420	1	2	A/G	0.484132	exact	1340.000000,2112.000000,	single	A,G,	genomic	0.388181,0.611819,	22		1000GENOMES,ABI,BCM-HGSC-SUB,BCMHGSC_JDW,BGI,BUSHMAN,COMPLETE_GENOMICS,CSHL-HAPMAP,EGP_SNPS,ENSEMBL,GMI,HGSV,HUMANGENOME_JCVI,ILLUMINA,ILLUMINA-UK,KWOK,PJP,SC_JCM,SSAHASNP,SSMP,TISHKOFF,WI_SSAHASNP,	A	rs246079	0	chr12	+	by-cluster,by-frequency,by-submitter,by-2hit-2allele,by-hapmap,by-1000genomes	maf-5-some-pop,maf-5-all-pops	0.087648	intron	A	1420	1	2	A/G
12	109547060	SNV	A	G	No	1		Unknown	Homo sapiens (hg19) dbsnp variants, Homo sapiens (hg19) dbsnp (common) variants		Homo sapiens (hg19) dbsnp variants, Homo sapiens (hg19) dbsnp (common) variants	10	11	90.9091	chr12	+	by-cluster,by-frequency,by-submitter,by-2hit-2allele,by-hapmap,by-1000genomes	maf-5-some-pop,maf-5-all-pops	0.087648	intron	A	1420	1	2	A/G	0.484132	exact	1340.000000,2112.000000,	single	A,G,	genomic	0.388181,0.611819,	22		1000GENOMES,ABI,BCM-HGSC-SUB,BCMHGSC_JDW,BGI,BUSHMAN,COMPLETE_GENOMICS,CSHL-HAPMAP,EGP_SNPS,ENSEMBL,GMI,HGSV,HUMANGENOME_JCVI,ILLUMINA,ILLUMINA-UK,KWOK,PJP,SC_JCM,SSAHASNP,SSMP,TISHKOFF,WI_SSAHASNP,	A	rs246079	0	chr12	+	by-cluster,by-frequency,by-submitter,by-2hit-2allele,by-hapmap,by-1000genomes	maf-5-some-pop,maf-5-all-pops	0.087648	intron	A	1420	1	2	A/G
12	109547900	SNV	A	A	Yes	1		Heterozygous				1	11	9.09091
12	109547900	SNV	A	G	No	1		Heterozygous				1	11	9.09091
12	109548522	SNV	G	G	Yes	1		Heterozygous				1	11	9.09091
12	109548522	SNV	G	T	No	1		Heterozygous				1	11	9.09091
12	109548571^109548572	Insertion	-	T	No	1		Heterozygous				3	11	27.2727
12	109548571^109548572	Insertion	-	-	Yes	0		Heterozygous				1	11	9.09091
12	109548604	SNV	T	T	Yes	1		Heterozygous				1	11	9.09091
12	109548604	SNV	T	C	No	1		Heterozygous				1	11	9.09091
12	109548654..109548655	Deletion	AT	-	No	2		Heterozygous			Homo sapiens (hg19) dbsnp variants	5	11	45.4545
12	109548655^109548656	Insertion	-	AT	No	2		Heterozygous	Homo sapiens (hg19) dbsnp variants		Homo sapiens (hg19) dbsnp variants	2	11	18.1818	chr12	+	unknown		0	untranslated-3	-	1420	1	0	-/AT	0	between		insertion		cDNA		1		CGM_KYOTO,	-	rs56185014	0
12	109548735	SNV	T	T	Yes	1		Heterozygous				1	11	9.09091
12	109548735	SNV	T	C	No	1		Heterozygous				1	11	9.09091
15	75637732	SNV	A	A	Yes	1		Heterozygous				1	11	9.09091
15	75637732	SNV	A	G	No	1		Heterozygous				1	11	9.09091
15	75637953	SNV	T	T	Yes	1		Heterozygous				1	11	9.09091
15	75637953	SNV	T	C	No	1		Heterozygous				1	11	9.09091
15	75637993	SNV	A	A	Yes	1		Heterozygous				1	11	9.09091
15	75637993	SNV	A	G	No	1		Heterozygous				1	11	9.09091
15	75638405	SNV	A	A	Yes	1		Heterozygous				1	11	9.09091
15	75638405	SNV	A	G	No	1		Heterozygous				1	11	9.09091
15	75638512	SNV	T	T	Yes	1		Heterozygous				1	11	9.09091
15	75638512	SNV	T	C	No	1		Heterozygous				1	11	9.09091
15	75638551	SNV	G	G	Yes	1		Heterozygous				2	11	18.1818
15	75638551	SNV	G	A	No	1		Heterozygous				2	11	18.1818
15	75638563..75638566	MNV	ATAT	ATAT	Yes	4		Heterozygous				4	11	36.3636
15	75638563..75638566	Deletion	ATAT	AT	No	2		Heterozygous				11	11	100
15	75639128	SNV	C	C	Yes	1		Heterozygous				1	11	9.09091
15	75639128	SNV	C	T	No	1		Heterozygous				1	11	9.09091
15	75639481	SNV	G	G	Yes	1		Heterozygous	Homo sapiens (hg19) dbsnp variants		Homo sapiens (hg19) dbsnp variants	1	11	9.09091	chr15	+	by-cluster,by-frequency,by-1000genomes		0.052127	near-gene-5,untranslated-5	G	1162	1	2	G/T	0.005495	exact	2335.000000,7.000000,	single	G,T,	genomic	0.997011,0.002989,	2		1000GENOMES,EGP_SNPS,	G	rs5745903	0
15	75639481	SNV	G	T	No	1		Heterozygous	Homo sapiens (hg19) dbsnp variants		Homo sapiens (hg19) dbsnp variants	1	11	9.09091	chr15	+	by-cluster,by-frequency,by-1000genomes		0.052127	near-gene-5,untranslated-5	G	1162	1	2	G/T	0.005495	exact	2335.000000,7.000000,	single	G,T,	genomic	0.997011,0.002989,	2		1000GENOMES,EGP_SNPS,	G	rs5745903	0
15	75640016	SNV	G	G	Yes	1		Heterozygous				1	11	9.09091
15	75640016	SNV	G	A	No	1		Heterozygous				1	11	9.09091
15	75640253	SNV	G	G	Yes	1		Heterozygous				1	11	9.09091
15	75640253	SNV	G	A	No	1		Heterozygous				1	11	9.09091
15	75640272	SNV	C	C	Yes	1		Heterozygous				1	11	9.09091
15	75640272	SNV	C	T	No	1		Heterozygous				1	11	9.09091
15	75640818	SNV	T	T	Yes	1		Heterozygous				1	11	9.09091
15	75640818	SNV	T	C	No	1		Heterozygous				1	11	9.09091
15	75640839	SNV	T	T	Yes	1		Heterozygous				1	11	9.09091
15	75640839	SNV	T	C	No	1		Heterozygous				1	11	9.09091
15	75641396	SNV	A	A	Yes	1		Heterozygous				1	11	9.09091
15	75641396	SNV	A	G	No	1		Heterozygous				1	11	9.09091
15	75641494^75641495	Insertion	-	T	No	1		Heterozygous			Homo sapiens (hg19) dbsnp variants	1	11	9.09091
15	75641499	SNV	T	T	Yes	1		Heterozygous				1	11	9.09091
15	75641499	SNV	T	C	No	1		Heterozygous				1	11	9.09091
15	75641507	SNV	G	G	Yes	1		Heterozygous				1	11	9.09091
15	75641507	SNV	G	A	No	1		Heterozygous				1	11	9.09091
15	75641571	SNV	C	T	No	1		Heterozygous				1	11	9.09091
15	75641801	SNV	C	C	Yes	1		Heterozygous				1	11	9.09091
15	75641801	SNV	C	G	No	1		Heterozygous				1	11	9.09091
15	75641932	SNV	A	A	Yes	1		Heterozygous				2	11	18.1818
15	75641932	SNV	A	G	No	1		Heterozygous				2	11	18.1818
15	75641934	SNV	A	A	Yes	1		Heterozygous				1	11	9.09091
15	75641934	SNV	A	G	No	1		Heterozygous				1	11	9.09091
15	75641983	SNV	T	T	Yes	1		Heterozygous				1	11	9.09091
15	75641983	SNV	T	C	No	1		Heterozygous				1	11	9.09091
15	75642024	SNV	A	A	Yes	1		Heterozygous				1	11	9.09091
15	75642024	SNV	A	G	No	1		Heterozygous				1	11	9.09091
15	75642072	SNV	T	T	Yes	1		Heterozygous				1	11	9.09091
15	75642072	SNV	T	C	No	1		Heterozygous				1	11	9.09091
15	75642092	SNV	T	T	Yes	1		Heterozygous				1	11	9.09091
15	75642092	SNV	T	C	No	1		Heterozygous				1	11	9.09091
15	75642385	SNV	T	T	Yes	1		Heterozygous				1	11	9.09091
15	75642385	SNV	T	C	No	1		Heterozygous				1	11	9.09091
15	75642965	SNV	A	A	Yes	1		Heterozygous				1	11	9.09091
15	75642965	SNV	A	G	No	1		Heterozygous				1	11	9.09091
15	75643235	SNV	T	T	Yes	1		Heterozygous				1	11	9.09091
15	75643235	SNV	T	C	No	1		Heterozygous				1	11	9.09091
15	75643469	SNV	A	A	Yes	1		Heterozygous				1	11	9.09091
15	75643469	SNV	A	G	No	1		Heterozygous				1	11	9.09091
15	75643759	SNV	G	G	Yes	1		Heterozygous	Homo sapiens (hg19) dbsnp variants, Homo sapiens (hg19) dbsnp (common) variants		Homo sapiens (hg19) dbsnp variants, Homo sapiens (hg19) dbsnp (common) variants	4	11	36.3636	chr15	+	by-cluster,by-frequency,by-2hit-2allele,by-hapmap,by-1000genomes	maf-5-some-pop,maf-5-all-pops,genotype-conflict	0.051602	intron	G	1162	1	2	G/T	0.494617	exact	2598.000000,1995.000000,	single	G,T,	genomic	0.565643,0.434357,	19		1000GENOMES,ABI,AFFY,BCM_SSAHASNP,BGI,BL,BUSHMAN,COMPLETE_GENOMICS,ENSEMBL,GMI,HGSV,HUMANGENOME_JCVI,ILLUMINA,ILLUMINA-UK,KRIBB_YJKIM,PJP,SSAHASNP,SSMP,TISHKOFF,	G	rs7182283	0	chr15	+	by-cluster,by-frequency,by-2hit-2allele,by-hapmap,by-1000genomes	maf-5-some-pop,maf-5-all-pops,genotype-conflict	0.051602	intron	G	1162	1	2	G/T
15	75643759	SNV	G	T	No	1		Unknown	Homo sapiens (hg19) dbsnp variants, Homo sapiens (hg19) dbsnp (common) variants		Homo sapiens (hg19) dbsnp variants, Homo sapiens (hg19) dbsnp (common) variants	8	11	72.7273	chr15	+	by-cluster,by-frequency,by-2hit-2allele,by-hapmap,by-1000genomes	maf-5-some-pop,maf-5-all-pops,genotype-conflict	0.051602	intron	G	1162	1	2	G/T	0.494617	exact	2598.000000,1995.000000,	single	G,T,	genomic	0.565643,0.434357,	19		1000GENOMES,ABI,AFFY,BCM_SSAHASNP,BGI,BL,BUSHMAN,COMPLETE_GENOMICS,ENSEMBL,GMI,HGSV,HUMANGENOME_JCVI,ILLUMINA,ILLUMINA-UK,KRIBB_YJKIM,PJP,SSAHASNP,SSMP,TISHKOFF,	G	rs7182283	0	chr15	+	by-cluster,by-frequency,by-2hit-2allele,by-hapmap,by-1000genomes	maf-5-some-pop,maf-5-all-pops,genotype-conflict	0.051602	intron	G	1162	1	2	G/T
15	75643963	SNV	A	A	Yes	1		Heterozygous				1	11	9.09091
15	75643963	SNV	A	T	No	1		Heterozygous				1	11	9.09091
15	75644068	SNV	T	T	Yes	1		Heterozygous				1	11	9.09091
15	75644068	SNV	T	C	No	1		Heterozygous				1	11	9.09091
15	75644074	SNV	T	T	Yes	1		Heterozygous				1	11	9.09091
15	75644074	SNV	T	C	No	1		Heterozygous				1	11	9.09091
15	75644079^75644080	Insertion	-	-	Yes	0		Heterozygous				1	11	9.09091
15	75644079^75644080	Insertion	-	T	No	1		Heterozygous				1	11	9.09091
15	75644085	SNV	T	T	Yes	1		Heterozygous				1	11	9.09091
15	75644085	SNV	T	C	No	1		Heterozygous				1	11	9.09091
15	75644133	SNV	T	T	Yes	1		Heterozygous				1	11	9.09091
15	75644133	SNV	T	C	No	1		Heterozygous				1	11	9.09091
15	75644170	SNV	C	C	Yes	1		Heterozygous				1	11	9.09091
15	75644170	SNV	C	T	No	1		Heterozygous				1	11	9.09091
15	75644182	SNV	C	C	Yes	1		Heterozygous				1	11	9.09091
15	75644182	SNV	C	T	No	1		Heterozygous				1	11	9.09091
15	75644185	SNV	C	C	Yes	1		Heterozygous	Homo sapiens (hg19) dbsnp variants		Homo sapiens (hg19) dbsnp variants	1	11	9.09091	chr15	+	unknown		0	intron	C	1162	1	0	C/T	0	exact		single		genomic		1		SSMP,	C	rs369511073	0
15	75644185	SNV	C	A	No	1		Heterozygous			Homo sapiens (hg19) dbsnp variants	1	11	9.09091
15	75644198	SNV	A	A	Yes	1		Heterozygous				1	11	9.09091
15	75644198	SNV	A	G	No	1		Heterozygous				1	11	9.09091
15	75644205	SNV	T	T	Yes	1		Heterozygous				1	11	9.09091
15	75644205	SNV	T	C	No	1		Heterozygous				1	11	9.09091
15	75644232	SNV	A	A	Yes	1		Heterozygous				2	11	18.1818
15	75644232	SNV	A	G	No	1		Heterozygous				2	11	18.1818
15	75645545	SNV	A	A	Yes	1		Heterozygous				1	11	9.09091
15	75645545	SNV	A	G	No	1		Heterozygous				1	11	9.09091
15	75645565^75645566	Insertion	-	ACACACACAC	No	10		Heterozygous			Homo sapiens (hg19) dbsnp variants	1	11	9.09091
15	75645588..75645591	Deletion	ACAC	-	No	4		Heterozygous			Homo sapiens (hg19) dbsnp variants	1	11	9.09091
15	75645590..75645591	Deletion	AC	-	No	2		Heterozygous			Homo sapiens (hg19) dbsnp variants	2	11	18.1818
15	75645592	SNV	G	G	Yes	1		Heterozygous			Homo sapiens (hg19) dbsnp variants	8	11	72.7273
15	75645592	SNV	G	A	No	1		Heterozygous			Homo sapiens (hg19) dbsnp variants	5	11	45.4545
15	75645596..75645597	MNV	GT	GT	Yes	2		Heterozygous				1	11	9.09091
15	75645596..75645597	MNV	GT	AA	No	2		Heterozygous				1	11	9.09091
15	75645636	SNV	T	T	Yes	1		Heterozygous				1	11	9.09091
15	75645636	SNV	T	A	No	1		Heterozygous				1	11	9.09091
15	75645966..75645967	MNV	CT	CT	Yes	2		Heterozygous	Homo sapiens (hg19) dbsnp variants, Homo sapiens (hg19) dbsnp (common) variants		Homo sapiens (hg19) dbsnp variants, Homo sapiens (hg19) dbsnp (common) variants	1	11	9.09091	chr15	+	by-cluster,by-frequency,by-1000genomes	maf-5-some-pop,maf-5-all-pops	0.178543	intron	CT	1162	1	2	-/CT	0.075008	range	97.000000,2251.000000,	deletion	-,CT,	genomic	0.041312,0.958688,	10		1000GENOMES,BL,DEVINE_LAB,EGP_SNPS,HUMANGENOME_JCVI,LUNTER,PJP,SSMP,TISHKOFF,WARNICH_LAB,	CT	rs5745925	0	chr15	+	by-cluster,by-frequency,by-1000genomes	maf-5-some-pop,maf-5-all-pops	0.178543	intron	CT	1162	1	2	-/CT
15	75645966..75645967	Deletion	CT	-	No	2		Heterozygous	Homo sapiens (hg19) dbsnp variants, Homo sapiens (hg19) dbsnp (common) variants		Homo sapiens (hg19) dbsnp variants, Homo sapiens (hg19) dbsnp (common) variants	1	11	9.09091	chr15	+	by-cluster,by-frequency,by-1000genomes	maf-5-some-pop,maf-5-all-pops	0.178543	intron	CT	1162	1	2	-/CT	0.075008	range	97.000000,2251.000000,	deletion	-,CT,	genomic	0.041312,0.958688,	10		1000GENOMES,BL,DEVINE_LAB,EGP_SNPS,HUMANGENOME_JCVI,LUNTER,PJP,SSMP,TISHKOFF,WARNICH_LAB,	CT	rs5745925	0	chr15	+	by-cluster,by-frequency,by-1000genomes	maf-5-some-pop,maf-5-all-pops	0.178543	intron	CT	1162	1	2	-/CT
15	75646301	SNV	T	T	Yes	1		Heterozygous				1	11	9.09091
15	75646301	SNV	T	C	No	1		Heterozygous				1	11	9.09091
15	75646406	SNV	A	A	Yes	1		Heterozygous				1	11	9.09091
15	75646406	SNV	A	G	No	1		Heterozygous				1	11	9.09091
15	75647231^75647232	Insertion	-	GGTG	No	4		Heterozygous				1	11	9.09091
19	45408211	SNV	T	T	Yes	1		Heterozygous				1	11	9.09091
19	45408211	SNV	T	C	No	1		Heterozygous				1	11	9.09091
19	45408328	SNV	A	A	Yes	1		Heterozygous				1	11	9.09091
19	45408328	SNV	A	G	No	1		Heterozygous				1	11	9.09091
19	45408836	SNV	T	G	No	1		Homozygous	Homo sapiens (hg19) dbsnp variants, Homo sapiens (hg19) dbsnp (common) variants		Homo sapiens (hg19) dbsnp variants, Homo sapiens (hg19) dbsnp (common) variants	1	11	9.09091	chr19	-	by-cluster,by-frequency,by-2hit-2allele,by-hapmap,by-1000genomes	maf-5-some-pop,maf-5-all-pops,genotype-conflict	0.006886	near-gene-5	T	931	1	2	A/C	0.499905	exact	1998.000000,2175.000000,	single	A,C,	genomic	0.478792,0.521208,	25		1000GENOMES,ABI,BCM_SSAHASNP,BGI,BL,BUSHMAN,COMPLETE_GENOMICS,DEBNICK,ENSEMBL,GMI,HGBASE,HGSV,HUMANGENOME_JCVI,ILLUMINA,ILLUMINA-UK,IMCJ-GDT,KRIBB_YJKIM,KWOK,PERLEGEN,PJP,RSG_UW,SC_JCM,SSMP,TISHKOFF,TSC-CSHL,	T	rs405509	0	chr19	-	by-cluster,by-frequency,by-2hit-2allele,by-hapmap,by-1000genomes	maf-5-some-pop,maf-5-all-pops,genotype-conflict	0.006886	near-gene-5	T	931	1	2	A/C
19	45410002	SNV	G	G	Yes	1		Heterozygous	Homo sapiens (hg19) dbsnp variants, Homo sapiens (hg19) dbsnp (common) variants		Homo sapiens (hg19) dbsnp variants, Homo sapiens (hg19) dbsnp (common) variants	2	11	18.1818	chr19	+	by-cluster,by-frequency,by-1000genomes	maf-5-some-pop,microattr-tpa	0.229502	intron	G	931	1	2	A/G	0.150861	exact	216.076004,2373.924072,	single	A,G,	genomic	0.083427,0.916573,	11	NonIntegerChromCount	1000GENOMES,ABI,COMPLETE_GENOMICS,DEBNICK,ENSEMBL,EXOME_CHIP,ILLUMINA,IMCJ-GDT,NHLBI-ESP,SNP500CANCER,SSMP,	G	rs769449	0	chr19	+	by-cluster,by-frequency,by-1000genomes	maf-5-some-pop,microattr-tpa	0.229502	intron	G	931	1	2	A/G
19	45410002	SNV	G	A	No	1		Heterozygous	Homo sapiens (hg19) dbsnp variants, Homo sapiens (hg19) dbsnp (common) variants		Homo sapiens (hg19) dbsnp variants, Homo sapiens (hg19) dbsnp (common) variants	2	11	18.1818	chr19	+	by-cluster,by-frequency,by-1000genomes	maf-5-some-pop,microattr-tpa	0.229502	intron	G	931	1	2	A/G	0.150861	exact	216.076004,2373.924072,	single	A,G,	genomic	0.083427,0.916573,	11	NonIntegerChromCount	1000GENOMES,ABI,COMPLETE_GENOMICS,DEBNICK,ENSEMBL,EXOME_CHIP,ILLUMINA,IMCJ-GDT,NHLBI-ESP,SNP500CANCER,SSMP,	G	rs769449	0	chr19	+	by-cluster,by-frequency,by-1000genomes	maf-5-some-pop,microattr-tpa	0.229502	intron	G	931	1	2	A/G
19	45410054	SNV	A	A	Yes	1		Heterozygous				1	11	9.09091
19	45410054	SNV	A	G	No	1		Heterozygous				1	11	9.09091
19	45411110	SNV	T	T	Yes	1		Heterozygous	Homo sapiens (hg19) dbsnp variants		Homo sapiens (hg19) dbsnp variants	1	11	9.09091	chr19	+	by-cluster,by-frequency,by-1000genomes	clinically-assoc,has-omim-omia,submitted-by-lsdb	0.03698	missense	T	931	1	2	C/T	0.00275	exact	11.964000,7144.040039,	single	C,T,	genomic	0.001672,0.998328,	7	NonIntegerChromCount	1000GENOMES,CLINSEQ_SNP,DEBNICK,EXOME_CHIP,NHLBI-ESP,OMICIA,SI_EXO,	T	rs769452	0
19	45411110	SNV	T	C	No	1		Heterozygous	Homo sapiens (hg19) dbsnp variants		Homo sapiens (hg19) dbsnp variants	1	11	9.09091	chr19	+	by-cluster,by-frequency,by-1000genomes	clinically-assoc,has-omim-omia,submitted-by-lsdb	0.03698	missense	T	931	1	2	C/T	0.00275	exact	11.964000,7144.040039,	single	C,T,	genomic	0.001672,0.998328,	7	NonIntegerChromCount	1000GENOMES,CLINSEQ_SNP,DEBNICK,EXOME_CHIP,NHLBI-ESP,OMICIA,SI_EXO,	T	rs769452	0
19	45411677	SNV	C	C	Yes	1		Heterozygous	Homo sapiens (hg19) dbsnp variants		Homo sapiens (hg19) dbsnp variants	1	11	9.09091	chr19	+	by-cluster,by-frequency,by-1000genomes		0.073209	intron	C	931	1	2	C/G	0.010959	exact	2541.040039,12.960000,	single	C,G,	genomic	0.994926,0.005074,	4	NonIntegerChromCount	1000GENOMES,DEBNICK,SSMP,TISHKOFF,	C	rs769453	0
19	45411677	SNV	C	G	No	1		Heterozygous	Homo sapiens (hg19) dbsnp variants		Homo sapiens (hg19) dbsnp variants	1	11	9.09091	chr19	+	by-cluster,by-frequency,by-1000genomes		0.073209	intron	C	931	1	2	C/G	0.010959	exact	2541.040039,12.960000,	single	C,G,	genomic	0.994926,0.005074,	4	NonIntegerChromCount	1000GENOMES,DEBNICK,SSMP,TISHKOFF,	C	rs769453	0
19	45411941	SNV	T	T	Yes	1		Heterozygous	Homo sapiens (hg19) dbsnp variants, Homo sapiens (hg19) dbsnp (common) variants		Homo sapiens (hg19) dbsnp variants, Homo sapiens (hg19) dbsnp (common) variants	5	11	45.4545	chr19	+	by-cluster,by-frequency,by-2hit-2allele,by-hapmap,by-1000genomes	clinically-assoc,maf-5-some-pop,has-omim-omia,microattr-tpa,submitted-by-lsdb	0.24997	missense	T	931	1	2	C/T	0.253905	exact	691.000000,4267.000000,	single	C,T,	genomic	0.139371,0.860629,	24		1000GENOMES,ABI,CGAP-GAI,COMPLETE_GENOMICS,CUORCGL,DEBNICK,ENSEMBL,EXOME_CHIP,HGBASE,HUMANGENOME_JCVI,ILLUMINA,KRIBB_YJKIM,NCBI-CURATED-RECORDS,NHLBI-ESP,OMICIA,OMIM-CURATED-RECORDS,PAGE_STUDY,RSG_UW,SC_JCM,SEATTLESEQ,SEQUENOM,SI_EXO,SSAHASNP,SSMP,	T	rs429358	0	chr19	+	by-cluster,by-frequency,by-2hit-2allele,by-hapmap,by-1000genomes	clinically-assoc,maf-5-some-pop,has-omim-omia,microattr-tpa,submitted-by-lsdb	0.24997	missense	T	931	1	2	C/T
19	45411941	SNV	T	C	No	1		Unknown	Homo sapiens (hg19) dbsnp variants, Homo sapiens (hg19) dbsnp (common) variants		Homo sapiens (hg19) dbsnp variants, Homo sapiens (hg19) dbsnp (common) variants	6	11	54.5455	chr19	+	by-cluster,by-frequency,by-2hit-2allele,by-hapmap,by-1000genomes	clinically-assoc,maf-5-some-pop,has-omim-omia,microattr-tpa,submitted-by-lsdb	0.24997	missense	T	931	1	2	C/T	0.253905	exact	691.000000,4267.000000,	single	C,T,	genomic	0.139371,0.860629,	24		1000GENOMES,ABI,CGAP-GAI,COMPLETE_GENOMICS,CUORCGL,DEBNICK,ENSEMBL,EXOME_CHIP,HGBASE,HUMANGENOME_JCVI,ILLUMINA,KRIBB_YJKIM,NCBI-CURATED-RECORDS,NHLBI-ESP,OMICIA,OMIM-CURATED-RECORDS,PAGE_STUDY,RSG_UW,SC_JCM,SEATTLESEQ,SEQUENOM,SI_EXO,SSAHASNP,SSMP,	T	rs429358	0	chr19	+	by-cluster,by-frequency,by-2hit-2allele,by-hapmap,by-1000genomes	clinically-assoc,maf-5-some-pop,has-omim-omia,microattr-tpa,submitted-by-lsdb	0.24997	missense	T	931	1	2	C/T
[truncated: 13 more columns]

## Sheet: hpC-CE
S3 Table. Ion PGM raw data for hpC-CE
Chromosome	Region	Type	Reference	Allele	Reference allele	Length	Linkage	Zygosity	Exact match	Partial MNV match	Overlap	Sample count	Total number of samples	Sample frequency	chrom Homo sapiens (hg19) dbsnp variants	strand Homo sapiens (hg19) dbsnp variants	valid Homo sapiens (hg19) dbsnp variants	bitfields Homo sapiens (hg19) dbsnp variants	avHetSE Homo sapiens (hg19) dbsnp variants	func Homo sapiens (hg19) dbsnp variants	refUCSC Homo sapiens (hg19) dbsnp variants	bin Homo sapiens (hg19) dbsnp variants	weight Homo sapiens (hg19) dbsnp variants	alleleFreqCount Homo sapiens (hg19) dbsnp variants	observed Homo sapiens (hg19) dbsnp variants	avHet Homo sapiens (hg19) dbsnp variants	locType Homo sapiens (hg19) dbsnp variants	alleleNs Homo sapiens (hg19) dbsnp variants	class Homo sapiens (hg19) dbsnp variants	alleles Homo sapiens (hg19) dbsnp variants	molType Homo sapiens (hg19) dbsnp variants	alleleFreqs Homo sapiens (hg19) dbsnp variants	submitterCount Homo sapiens (hg19) dbsnp variants	exceptions Homo sapiens (hg19) dbsnp variants	submitters Homo sapiens (hg19) dbsnp variants	refNCBI Homo sapiens (hg19) dbsnp variants	name Homo sapiens (hg19) dbsnp variants	score Homo sapiens (hg19) dbsnp variants	chrom Homo sapiens (hg19) dbsnp (common) variants	strand Homo sapiens (hg19) dbsnp (common) variants	valid Homo sapiens (hg19) dbsnp (common) variants	bitfields Homo sapiens (hg19) dbsnp (common) variants	avHetSE Homo sapiens (hg19) dbsnp (common) variants	func Homo sapiens (hg19) dbsnp (common) variants	refUCSC Homo sapiens (hg19) dbsnp (common) variants	bin Homo sapiens (hg19) dbsnp (common) variants	weight Homo sapiens (hg19) dbsnp (common) variants	alleleFreqCount Homo sapiens (hg19) dbsnp (common) variants	observed Homo sapiens (hg19) dbsnp (common) variants
8	42195324	SNV	T	T	Yes	1		Heterozygous				1	11	9.09091
8	42195324	SNV	T	C	No	1		Heterozygous				1	11	9.09091
8	42195405	SNV	T	T	Yes	1		Heterozygous				1	11	9.09091
8	42195405	SNV	T	C	No	1		Heterozygous				1	11	9.09091
8	42196362	SNV	C	C	Yes	1		Heterozygous	Homo sapiens (hg19) dbsnp variants, Homo sapiens (hg19) dbsnp (common) variants		Homo sapiens (hg19) dbsnp variants, Homo sapiens (hg19) dbsnp (common) variants	1	11	9.09091	chr8	+	by-cluster,by-frequency,by-1000genomes	maf-5-some-pop	0.136369	intron	C	906	1	2	C/G	0.040468	exact	2703.050049,62.950001,	single	C,G,	genomic	0.977242,0.022758,	6	NonIntegerChromCount	1000GENOMES,CNGFU,COMPLETE_GENOMICS,EGP_SNPS,SNP500CANCER,TISHKOFF,	C	rs3136716	0	chr8	+	by-cluster,by-frequency,by-1000genomes	maf-5-some-pop	0.136369	intron	C	906	1	2	C/G
8	42196362	SNV	C	G	No	1		Heterozygous	Homo sapiens (hg19) dbsnp variants, Homo sapiens (hg19) dbsnp (common) variants		Homo sapiens (hg19) dbsnp variants, Homo sapiens (hg19) dbsnp (common) variants	1	11	9.09091	chr8	+	by-cluster,by-frequency,by-1000genomes	maf-5-some-pop	0.136369	intron	C	906	1	2	C/G	0.040468	exact	2703.050049,62.950001,	single	C,G,	genomic	0.977242,0.022758,	6	NonIntegerChromCount	1000GENOMES,CNGFU,COMPLETE_GENOMICS,EGP_SNPS,SNP500CANCER,TISHKOFF,	C	rs3136716	0	chr8	+	by-cluster,by-frequency,by-1000genomes	maf-5-some-pop	0.136369	intron	C	906	1	2	C/G
8	42196441	SNV	C	C	Yes	1		Heterozygous	Homo sapiens (hg19) dbsnp variants, Homo sapiens (hg19) dbsnp (common) variants		Homo sapiens (hg19) dbsnp variants, Homo sapiens (hg19) dbsnp (common) variants	1	11	9.09091	chr8	+	by-cluster,by-frequency,by-submitter,by-2hit-2allele,by-hapmap,by-1000genomes	maf-5-some-pop	0.204834	intron	C	906	1	2	C/T	0.393328	exact	1530.930054,3355.070068,	single	C,T,	genomic	0.313330,0.686670,	22	NonIntegerChromCount	1000GENOMES,ABI,BCM-HGSC-SUB,BCMHGSC_JDW,BCM_SSAHASNP,BGI,BL,BUSHMAN,CGM_KYOTO,COMPLETE_GENOMICS,EGP_SNPS,ENSEMBL,GMI,HGSV,ILLUMINA,KRIBB_YJKIM,PERLEGEN,PJP,SNP500CANCER,SSAHASNP,SSMP,TISHKOFF,	C	rs3136717	0	chr8	+	by-cluster,by-frequency,by-submitter,by-2hit-2allele,by-hapmap,by-1000genomes	maf-5-some-pop	0.204834	intron	C	906	1	2	C/T
8	42196441	SNV	C	T	No	1		Unknown	Homo sapiens (hg19) dbsnp variants, Homo sapiens (hg19) dbsnp (common) variants		Homo sapiens (hg19) dbsnp variants, Homo sapiens (hg19) dbsnp (common) variants	8	11	72.7273	chr8	+	by-cluster,by-frequency,by-submitter,by-2hit-2allele,by-hapmap,by-1000genomes	maf-5-some-pop	0.204834	intron	C	906	1	2	C/T	0.393328	exact	1530.930054,3355.070068,	single	C,T,	genomic	0.313330,0.686670,	22	NonIntegerChromCount	1000GENOMES,ABI,BCM-HGSC-SUB,BCMHGSC_JDW,BCM_SSAHASNP,BGI,BL,BUSHMAN,CGM_KYOTO,COMPLETE_GENOMICS,EGP_SNPS,ENSEMBL,GMI,HGSV,ILLUMINA,KRIBB_YJKIM,PERLEGEN,PJP,SNP500CANCER,SSAHASNP,SSMP,TISHKOFF,	C	rs3136717	0	chr8	+	by-cluster,by-frequency,by-submitter,by-2hit-2allele,by-hapmap,by-1000genomes	maf-5-some-pop	0.204834	intron	C	906	1	2	C/T
8	42197073^42197074	Insertion	-	-	Yes	0		Heterozygous				4	11	36.3636
8	42197073^42197074	Insertion	-	C	No	1		Heterozygous				4	11	36.3636
8	42197095..42197098	Deletion	ATTT	-	No	4		Heterozygous				3	11	27.2727
8	42197380	SNV	T	T	Yes	1		Heterozygous				1	11	9.09091
8	42197380	SNV	T	C	No	1		Heterozygous				1	11	9.09091
8	42197472	SNV	T	T	Yes	1		Heterozygous	Homo sapiens (hg19) dbsnp variants		Homo sapiens (hg19) dbsnp variants	1	11	9.09091	chr8	+	by-1000genomes		0.03698	intron	T	906	1	2	C/T	0.00275	exact	3.000000,2175.000000,	single	C,T,	genomic	0.001377,0.998623,	1		1000GENOMES,	T	rs137925877	0
8	42197472	SNV	T	C	No	1		Heterozygous	Homo sapiens (hg19) dbsnp variants		Homo sapiens (hg19) dbsnp variants	1	11	9.09091	chr8	+	by-1000genomes		0.03698	intron	T	906	1	2	C/T	0.00275	exact	3.000000,2175.000000,	single	C,T,	genomic	0.001377,0.998623,	1		1000GENOMES,	T	rs137925877	0
8	42197565	SNV	A	A	Yes	1		Heterozygous				1	11	9.09091
8	42197565	SNV	A	G	No	1		Heterozygous				1	11	9.09091
8	42197612	SNV	T	T	Yes	1		Heterozygous				1	11	9.09091
8	42197612	SNV	T	C	No	1		Heterozygous				1	11	9.09091
8	42197641	SNV	C	C	Yes	1		Heterozygous				1	11	9.09091
8	42197641	SNV	C	T	No	1		Heterozygous				1	11	9.09091
8	42197747	SNV	A	C	No	1		Homozygous	Homo sapiens (hg19) dbsnp variants, Homo sapiens (hg19) dbsnp (common) variants		Homo sapiens (hg19) dbsnp variants, Homo sapiens (hg19) dbsnp (common) variants	6	11	54.5455	chr8	+	by-cluster,by-frequency,by-2hit-2allele,by-hapmap,by-1000genomes	maf-5-some-pop	0.219245	intron	A	906	1	2	A/C	0.370132	exact	1270.000000,3064.000000,	single	A,C,	genomic	0.293032,0.706968,	21		1000GENOMES,ABI,BCM-HGSC-SUB,BCMHGSC_JDW,BCM_SSAHASNP,BGI,BL,BUSHMAN,COMPLETE_GENOMICS,CSHL-HAPMAP,EGP_SNPS,ENSEMBL,GMI,HGSV,HUMANGENOME_JCVI,ILLUMINA,KRIBB_YJKIM,PJP,SSAHASNP,SSMP,TISHKOFF,	A	rs3136718	0	chr8	+	by-cluster,by-frequency,by-2hit-2allele,by-hapmap,by-1000genomes	maf-5-some-pop	0.219245	intron	A	906	1	2	A/C
8	42198504	Deletion	A	-	No	1		Heterozygous				1	11	9.09091
8	42198662	SNV	T	T	Yes	1		Heterozygous				1	11	9.09091
8	42198662	SNV	T	C	No	1		Heterozygous				1	11	9.09091
8	42198687	SNV	G	A	No	1		Heterozygous				1	11	9.09091
8	42198737	SNV	T	T	Yes	1		Heterozygous				1	11	9.09091
8	42198737	SNV	T	C	No	1		Heterozygous				1	11	9.09091
8	42198830	SNV	A	A	Yes	1		Heterozygous				1	11	9.09091
8	42198830	SNV	A	C	No	1		Heterozygous				1	11	9.09091
8	42198890..42198893	MNV	TTTA	TTTA	Yes	4		Heterozygous				1	11	9.09091
8	42198890..42198893	MNV	TTTA	CAAG	No	4		Heterozygous				1	11	9.09091
8	42199258	SNV	A	G	No	1		Heterozygous				1	11	9.09091
8	42199294	SNV	T	A	No	1		Homozygous	Homo sapiens (hg19) dbsnp variants, Homo sapiens (hg19) dbsnp (common) variants		Homo sapiens (hg19) dbsnp variants, Homo sapiens (hg19) dbsnp (common) variants	7	11	63.6364	chr8	+	by-cluster,by-frequency,by-2hit-2allele,by-hapmap,by-1000genomes	maf-5-some-pop,maf-5-all-pops	0.2438	intron	T	906	1	2	A/T	0.194668	exact	2235.000000,270.000000,	single	A,T,	genomic	0.892216,0.107784,	20		1000GENOMES,ABI,BCM-HGSC-SUB,BCMHGSC_JDW,BGI,BL,BUSHMAN,COMPLETE_GENOMICS,CSHL-HAPMAP,EGP_SNPS,ENSEMBL,GMI,HUMANGENOME_JCVI,ILLUMINA-UK,PERLEGEN,PJP,SC_SNP,SSAHASNP,SSMP,TISHKOFF,	T	rs3136722	0	chr8	+	by-cluster,by-frequency,by-2hit-2allele,by-hapmap,by-1000genomes	maf-5-some-pop,maf-5-all-pops	0.2438	intron	T	906	1	2	A/T
8	42200207	SNV	G	G	Yes	1		Heterozygous	Homo sapiens (hg19) dbsnp variants, Homo sapiens (hg19) dbsnp (common) variants		Homo sapiens (hg19) dbsnp variants, Homo sapiens (hg19) dbsnp (common) variants	2	11	18.1818	chr8	-	by-cluster,by-frequency,by-2hit-2allele,by-hapmap,by-1000genomes	maf-5-some-pop,maf-5-all-pops	0.221019	intron	G	906	1	2	C/T	0.366836	exact	764.070984,2388.928955,	single	C,T,	genomic	0.242331,0.757669,	18	NonIntegerChromCount	1000GENOMES,ABI,BCM-HGSC-SUB,BCMHGSC_JDW,BGI,BL,BUSHMAN,COMPLETE_GENOMICS,EGP_SNPS,ENSEMBL,GMI,HGSV,PJP,SC_JCM,SC_SNP,SNP500CANCER,SSMP,WI_SSAHASNP,	G	rs2979895	0	chr8	-	by-cluster,by-frequency,by-2hit-2allele,by-hapmap,by-1000genomes	maf-5-some-pop,maf-5-all-pops	0.221019	intron	G	906	1	2	C/T
8	42200207	SNV	G	A	No	1		Unknown	Homo sapiens (hg19) dbsnp variants, Homo sapiens (hg19) dbsnp (common) variants		Homo sapiens (hg19) dbsnp variants, Homo sapiens (hg19) dbsnp (common) variants	8	11	72.7273	chr8	-	by-cluster,by-frequency,by-2hit-2allele,by-hapmap,by-1000genomes	maf-5-some-pop,maf-5-all-pops	0.221019	intron	G	906	1	2	C/T	0.366836	exact	764.070984,2388.928955,	single	C,T,	genomic	0.242331,0.757669,	18	NonIntegerChromCount	1000GENOMES,ABI,BCM-HGSC-SUB,BCMHGSC_JDW,BGI,BL,BUSHMAN,COMPLETE_GENOMICS,EGP_SNPS,ENSEMBL,GMI,HGSV,PJP,SC_JCM,SC_SNP,SNP500CANCER,SSMP,WI_SSAHASNP,	G	rs2979895	0	chr8	-	by-cluster,by-frequency,by-2hit-2allele,by-hapmap,by-1000genomes	maf-5-some-pop,maf-5-all-pops	0.221019	intron	G	906	1	2	C/T
8	42200338	SNV	T	T	Yes	1		Heterozygous	Homo sapiens (hg19) dbsnp variants, Homo sapiens (hg19) dbsnp (common) variants		Homo sapiens (hg19) dbsnp variants, Homo sapiens (hg19) dbsnp (common) variants	2	11	18.1818	chr8	-	by-cluster,by-frequency,by-2hit-2allele,by-hapmap,by-1000genomes	maf-5-some-pop	0.221019	intron	T	906	1	2	A/G	0.366836	exact	1331.947998,3404.050049,	single	A,G,	genomic	0.281239,0.718761,	21	NonIntegerChromCount	1000GENOMES,ABI,BCM-HGSC-SUB,BCMHGSC_JDW,BGI,BL,BUSHMAN,COMPLETE_GENOMICS,EGP_SNPS,ENSEMBL,GMI,HGSV,ILLUMINA,KRIBB_YJKIM,PJP,SC_JCM,SC_SNP,SNP500CANCER,SSMP,TISHKOFF,WI_SSAHASNP,	T	rs2953993	0	chr8	-	by-cluster,by-frequency,by-2hit-2allele,by-hapmap,by-1000genomes	maf-5-some-pop	0.221019	intron	T	906	1	2	A/G
8	42200338	SNV	T	C	No	1		Unknown	Homo sapiens (hg19) dbsnp variants, Homo sapiens (hg19) dbsnp (common) variants		Homo sapiens (hg19) dbsnp variants, Homo sapiens (hg19) dbsnp (common) variants	8	11	72.7273	chr8	-	by-cluster,by-frequency,by-2hit-2allele,by-hapmap,by-1000genomes	maf-5-some-pop	0.221019	intron	T	906	1	2	A/G	0.366836	exact	1331.947998,3404.050049,	single	A,G,	genomic	0.281239,0.718761,	21	NonIntegerChromCount	1000GENOMES,ABI,BCM-HGSC-SUB,BCMHGSC_JDW,BGI,BL,BUSHMAN,COMPLETE_GENOMICS,EGP_SNPS,ENSEMBL,GMI,HGSV,ILLUMINA,KRIBB_YJKIM,PJP,SC_JCM,SC_SNP,SNP500CANCER,SSMP,TISHKOFF,WI_SSAHASNP,	T	rs2953993	0	chr8	-	by-cluster,by-frequency,by-2hit-2allele,by-hapmap,by-1000genomes	maf-5-some-pop	0.221019	intron	T	906	1	2	A/G
8	42200371	SNV	A	A	Yes	1		Heterozygous				1	11	9.09091
8	42200371	SNV	A	T	No	1		Heterozygous				1	11	9.09091
8	42201087	SNV	C	A	No	1		Homozygous	Homo sapiens (hg19) dbsnp variants, Homo sapiens (hg19) dbsnp (common) variants		Homo sapiens (hg19) dbsnp variants, Homo sapiens (hg19) dbsnp (common) variants	1	11	9.09091	chr8	+	by-cluster,by-frequency,by-2hit-2allele,by-hapmap,by-1000genomes	maf-5-some-pop	0.245027	intron	C	906	1	2	A/C	0.200381	exact	3385.000000,598.000000,	single	A,C,	genomic	0.849862,0.150138,	23		1000GENOMES,ABI,AFFY,BCM-HGSC-SUB,BCMHGSC_JDW,BGI,BL,BUSHMAN,COMPLETE_GENOMICS,CSHL-HAPMAP,ENSEMBL,GMI,HGSV,HUMANGENOME_JCVI,ILLUMINA,ILLUMINA-UK,KRIBB_YJKIM,PERLEGEN,PJP,SC_JCM,SSMP,TISHKOFF,WI_SSAHASNP,	C	rs2976239	0	chr8	+	by-cluster,by-frequency,by-2hit-2allele,by-hapmap,by-1000genomes	maf-5-some-pop	0.245027	intron	C	906	1	2	A/C
8	42201148..42201150	MNV	AGG	AGG	Yes	3		Heterozygous	Homo sapiens (hg19) dbsnp variants, Homo sapiens (hg19) dbsnp (common) variants	Homo sapiens (hg19) dbsnp variants	Homo sapiens (hg19) dbsnp variants, Homo sapiens (hg19) dbsnp (common) variants	1	11	9.09091	chr8	+	by-cluster,by-1000genomes		0.197195	unknown	AGG	906	1	2	-/AGG	0.403668	range	1569.000000,611.000000,	deletion	-,AGG,	genomic	0.719725,0.280275,	9		1000GENOMES,ABI,BILGI_BIOE,BL,GMI,HUMANGENOME_JCVI,LUNTER,SSMP,TISHKOFF,	AGG	rs35172933	0	chr8	+	by-cluster,by-1000genomes		0.197195	unknown	AGG	906	1	2	-/AGG
8	42201148..42201150	Deletion	AGG	-	No	3		Unknown	Homo sapiens (hg19) dbsnp variants, Homo sapiens (hg19) dbsnp (common) variants		Homo sapiens (hg19) dbsnp variants, Homo sapiens (hg19) dbsnp (common) variants	8	11	72.7273	chr8	+	by-cluster,by-1000genomes		0.197195	unknown	AGG	906	1	2	-/AGG	0.403668	range	1569.000000,611.000000,	deletion	-,AGG,	genomic	0.719725,0.280275,	9		1000GENOMES,ABI,BILGI_BIOE,BL,GMI,HUMANGENOME_JCVI,LUNTER,SSMP,TISHKOFF,	AGG	rs35172933	0	chr8	+	by-cluster,by-1000genomes		0.197195	unknown	AGG	906	1	2	-/AGG
8	42201775^42201776	Insertion	-	-	Yes	0		Heterozygous				1	11	9.09091
8	42201775^42201776	Insertion	-	G	No	1		Heterozygous				1	11	9.09091
8	42201782	SNV	T	T	Yes	1		Heterozygous				1	11	9.09091
8	42201782	SNV	T	C	No	1		Heterozygous				1	11	9.09091
8	42201799	SNV	A	A	Yes	1		Heterozygous				1	11	9.09091
8	42201799	SNV	A	G	No	1		Heterozygous				1	11	9.09091
8	42201900	SNV	T	T	Yes	1		Heterozygous				1	11	9.09091
8	42201900	SNV	T	C	No	1		Heterozygous				1	11	9.09091
8	42201925	SNV	T	T	Yes	1		Heterozygous				1	11	9.09091
8	42201925	SNV	T	C	No	1		Heterozygous				1	11	9.09091
8	42202010	SNV	A	A	Yes	1		Heterozygous				1	11	9.09091
8	42202010	SNV	A	G	No	1		Heterozygous				1	11	9.09091
8	42202039^42202040	Insertion	-	G	No	1		Homozygous			Homo sapiens (hg19) dbsnp variants, Homo sapiens (hg19) dbsnp (common) variants	1	11	9.09091
8	42202040	SNV	T	T	Yes	1		Heterozygous	Homo sapiens (hg19) dbsnp variants, Homo sapiens (hg19) dbsnp (common) variants		Homo sapiens (hg19) dbsnp variants, Homo sapiens (hg19) dbsnp (common) variants	1	11	9.09091	chr8, chr8	+, +	by-cluster,by-frequency,by-2hit-2allele,by-hapmap,by-1000genomes, by-cluster	maf-5-some-pop	0,148557, 0	intron, intron	T, T	906, 906	1, 1	2, 0	G/T, -/G/T	0,451074, 0	exact, exact	1578.000000,826.000000,	single, in-del	G,T,	genomic, genomic	0.656406,0.343594,	21, 2		1000GENOMES,AFFY,BCM-HGSC-SUB,BCMHGSC_JDW,BCM_SSAHASNP,BGI,BL,BUSHMAN,COMPLETE_GENOMICS,CSHL-HAPMAP,ENSEMBL,GMI,HGSV,HUMANGENOME_JCVI,ILLUMINA,KRIBB_YJKIM,PJP,SSAHASNP,SSMP,TISHKOFF,WI_SSAHASNP,, ABI,KRIBB_YJKIM,	T, T	rs6474390, rs372916518	0, 0	chr8	+	by-cluster,by-frequency,by-2hit-2allele,by-hapmap,by-1000genomes	maf-5-some-pop	0.148557	intron	T	906	1	2	G/T
8	42202040	SNV	T	G	No	1		Unknown	Homo sapiens (hg19) dbsnp variants, Homo sapiens (hg19) dbsnp (common) variants		Homo sapiens (hg19) dbsnp variants, Homo sapiens (hg19) dbsnp (common) variants	4	11	36.3636	chr8, chr8	+, +	by-cluster,by-frequency,by-2hit-2allele,by-hapmap,by-1000genomes, by-cluster	maf-5-some-pop	0,148557, 0	intron, intron	T, T	906, 906	1, 1	2, 0	G/T, -/G/T	0,451074, 0	exact, exact	1578.000000,826.000000,	single, in-del	G,T,	genomic, genomic	0.656406,0.343594,	21, 2		1000GENOMES,AFFY,BCM-HGSC-SUB,BCMHGSC_JDW,BCM_SSAHASNP,BGI,BL,BUSHMAN,COMPLETE_GENOMICS,CSHL-HAPMAP,ENSEMBL,GMI,HGSV,HUMANGENOME_JCVI,ILLUMINA,KRIBB_YJKIM,PJP,SSAHASNP,SSMP,TISHKOFF,WI_SSAHASNP,, ABI,KRIBB_YJKIM,	T, T	rs6474390, rs372916518	0, 0	chr8	+	by-cluster,by-frequency,by-2hit-2allele,by-hapmap,by-1000genomes	maf-5-some-pop	0.148557	intron	T	906	1	2	G/T
8	42202328^42202329	Insertion	-	-	Yes	0		Heterozygous				1	11	9.09091
8	42202328^42202329	Insertion	-	AA	No	2		Heterozygous				1	11	9.09091
8	42202384	SNV	T	T	Yes	1		Heterozygous				1	11	9.09091
8	42202384	SNV	T	C	No	1		Heterozygous				1	11	9.09091
8	42202727^42202728	Insertion	-	T	No	1		Heterozygous				1	11	9.09091
8	42203191	SNV	T	T	Yes	1		Heterozygous				1	11	9.09091
8	42203191	SNV	T	C	No	1		Heterozygous				1	11	9.09091
8	42203208	SNV	T	T	Yes	1		Heterozygous				1	11	9.09091
8	42203208	SNV	T	C	No	1		Heterozygous				1	11	9.09091
8	42203463	SNV	G	A	No	1		Homozygous	Homo sapiens (hg19) dbsnp variants, Homo sapiens (hg19) dbsnp (common) variants		Homo sapiens (hg19) dbsnp variants, Homo sapiens (hg19) dbsnp (common) variants	10	11	90.9091	chr8	+	by-cluster,by-frequency,by-2hit-2allele,by-1000genomes		0.206449	intron	G	906	1	2	A/G	0.109008	exact	2065.000000,128.000000,	single	A,G,	genomic	0.941632,0.058368,	20		1000GENOMES,ABI,BCM-HGSC-SUB,BCMHGSC_JDW,BCM_SSAHASNP,BGI,BL,BUSHMAN,COMPLETE_GENOMICS,ENSEMBL,GMI,HGSV,HUMANGENOME_JCVI,ILLUMINA-UK,PJP,SC_JCM,SC_SNP,SSAHASNP,SSMP,TISHKOFF,	G	rs2976240	0	chr8	+	by-cluster,by-frequency,by-2hit-2allele,by-1000genomes		0.206449	intron	G	906	1	2	A/G
8	42203922^42203923	Insertion	-	A	No	1		Heterozygous				1	11	9.09091
8	42204070	SNV	T	T	Yes	1		Heterozygous				1	11	9.09091
8	42204070	SNV	T	C	No	1		Heterozygous				1	11	9.09091
8	42204176	SNV	T	T	Yes	1		Heterozygous	Homo sapiens (hg19) dbsnp variants, Homo sapiens (hg19) dbsnp (common) variants		Homo sapiens (hg19) dbsnp variants, Homo sapiens (hg19) dbsnp (common) variants	2	11	18.1818	chr8	+	by-cluster,by-frequency,by-hapmap,by-1000genomes	maf-5-some-pop,maf-5-all-pops	0.217952	intron	T	906	1	2	C/T	0.372462	exact	1778.000000,572.000000,	single	C,T,	genomic	0.756596,0.243404,	16		1000GENOMES,ABI,BCMHGSC_JDW,BL,BUSHMAN,COMPLETE_GENOMICS,CSHL-HAPMAP,EGP_SNPS,ENSEMBL,GMI,HGSV,HUMANGENOME_JCVI,PJP,SSAHASNP,SSMP,TISHKOFF,	T	rs3136738	0	chr8	+	by-cluster,by-frequency,by-hapmap,by-1000genomes	maf-5-some-pop,maf-5-all-pops	0.217952	intron	T	906	1	2	C/T
8	42204176	SNV	T	C	No	1		Unknown	Homo sapiens (hg19) dbsnp variants, Homo sapiens (hg19) dbsnp (common) variants		Homo sapiens (hg19) dbsnp variants, Homo sapiens (hg19) dbsnp (common) variants	9	11	81.8182	chr8	+	by-cluster,by-frequency,by-hapmap,by-1000genomes	maf-5-some-pop,maf-5-all-pops	0.217952	intron	T	906	1	2	C/T	0.372462	exact	1778.000000,572.000000,	single	C,T,	genomic	0.756596,0.243404,	16		1000GENOMES,ABI,BCMHGSC_JDW,BL,BUSHMAN,COMPLETE_GENOMICS,CSHL-HAPMAP,EGP_SNPS,ENSEMBL,GMI,HGSV,HUMANGENOME_JCVI,PJP,SSAHASNP,SSMP,TISHKOFF,	T	rs3136738	0	chr8	+	by-cluster,by-frequency,by-hapmap,by-1000genomes	maf-5-some-pop,maf-5-all-pops	0.217952	intron	T	906	1	2	C/T
8	42205075	SNV	T	T	Yes	1		Heterozygous	Homo sapiens (hg19) dbsnp variants		Homo sapiens (hg19) dbsnp variants	1	11	9.09091	chr8	+	by-cluster,by-1000genomes		0.076109	intron	T	906	1	2	C/T	0.011867	exact	13.000000,2165.000000,	single	C,T,	genomic	0.005969,0.994031,	2		1000GENOMES,TISHKOFF,	T	rs146029006	0
8	42205075	SNV	T	C	No	1		Heterozygous	Homo sapiens (hg19) dbsnp variants		Homo sapiens (hg19) dbsnp variants	1	11	9.09091	chr8	+	by-cluster,by-1000genomes		0.076109	intron	T	906	1	2	C/T	0.011867	exact	13.000000,2165.000000,	single	C,T,	genomic	0.005969,0.994031,	2		1000GENOMES,TISHKOFF,	T	rs146029006	0
8	42205080	SNV	A	A	Yes	1		Heterozygous	Homo sapiens (hg19) dbsnp variants, Homo sapiens (hg19) dbsnp (common) variants		Homo sapiens (hg19) dbsnp variants, Homo sapiens (hg19) dbsnp (common) variants	1	11	9.09091	chr8	+	by-cluster,by-frequency,by-hapmap,by-1000genomes	maf-5-some-pop	0.136369	intron	A	906	1	2	A/G	0.040468	exact	2668.000000,50.000000,	single	A,G,	genomic	0.981604,0.018396,	4		1000GENOMES,COMPLETE_GENOMICS,EGP_SNPS,TISHKOFF,	A	rs3136739	0	chr8	+	by-cluster,by-frequency,by-hapmap,by-1000genomes	maf-5-some-pop	0.136369	intron	A	906	1	2	A/G
8	42205080	SNV	A	G	No	1		Heterozygous	Homo sapiens (hg19) dbsnp variants, Homo sapiens (hg19) dbsnp (common) variants		Homo sapiens (hg19) dbsnp variants, Homo sapiens (hg19) dbsnp (common) variants	1	11	9.09091	chr8	+	by-cluster,by-frequency,by-hapmap,by-1000genomes	maf-5-some-pop	0.136369	intron	A	906	1	2	A/G	0.040468	exact	2668.000000,50.000000,	single	A,G,	genomic	0.981604,0.018396,	4		1000GENOMES,COMPLETE_GENOMICS,EGP_SNPS,TISHKOFF,	A	rs3136739	0	chr8	+	by-cluster,by-frequency,by-hapmap,by-1000genomes	maf-5-some-pop	0.136369	intron	A	906	1	2	A/G
8	42205446	SNV	A	A	Yes	1		Heterozygous				1	11	9.09091
8	42205446	SNV	A	G	No	1		Heterozygous				1	11	9.09091
8	42205461^42205462	Insertion	-	T	No	1		Heterozygous				1	11	9.09091
8	42207234	SNV	T	T	Yes	1		Heterozygous	Homo sapiens (hg19) dbsnp variants, Homo sapiens (hg19) dbsnp (common) variants		Homo sapiens (hg19) dbsnp variants, Homo sapiens (hg19) dbsnp (common) variants	2	11	18.1818	chr8	+	by-cluster,by-frequency,by-2hit-2allele,by-hapmap,by-1000genomes	maf-5-some-pop	0.219245	intron	T	907	1	2	A/T	0.370132	exact	2194.000000,736.000000,	single	A,T,	genomic	0.748805,0.251195,	20		1000GENOMES,ABI,BCM-HGSC-SUB,BCMHGSC_JDW,BGI,BL,BUSHMAN,COMPLETE_GENOMICS,EGP_SNPS,ENSEMBL,GMI,HGSV,HUMANGENOME_JCVI,ILLUMINA,PERLEGEN,PJP,SC_JCM,SSAHASNP,SSMP,TISHKOFF,	T	rs2976244	0	chr8	+	by-cluster,by-frequency,by-2hit-2allele,by-hapmap,by-1000genomes	maf-5-some-pop	0.219245	intron	T	907	1	2	A/T
8	42207234	SNV	T	A	No	1		Unknown	Homo sapiens (hg19) dbsnp variants, Homo sapiens (hg19) dbsnp (common) variants		Homo sapiens (hg19) dbsnp variants, Homo sapiens (hg19) dbsnp (common) variants	7	11	63.6364	chr8	+	by-cluster,by-frequency,by-2hit-2allele,by-hapmap,by-1000genomes	maf-5-some-pop	0.219245	intron	T	907	1	2	A/T	0.370132	exact	2194.000000,736.000000,	single	A,T,	genomic	0.748805,0.251195,	20		1000GENOMES,ABI,BCM-HGSC-SUB,BCMHGSC_JDW,BGI,BL,BUSHMAN,COMPLETE_GENOMICS,EGP_SNPS,ENSEMBL,GMI,HGSV,HUMANGENOME_JCVI,ILLUMINA,PERLEGEN,PJP,SC_JCM,SSAHASNP,SSMP,TISHKOFF,	T	rs2976244	0	chr8	+	by-cluster,by-frequency,by-2hit-2allele,by-hapmap,by-1000genomes	maf-5-some-pop	0.219245	intron	T	907	1	2	A/T
8	42207347	SNV	A	A	Yes	1		Heterozygous	Homo sapiens (hg19) dbsnp variants, Homo sapiens (hg19) dbsnp (common) variants		Homo sapiens (hg19) dbsnp variants, Homo sapiens (hg19) dbsnp (common) variants	1	11	9.09091	chr8	+	by-cluster,by-frequency,by-hapmap,by-1000genomes	maf-5-some-pop	0.242235	intron	A	907	1	2	A/C	0.188174	exact	3959.000000,531.000000,	single	A,C,	genomic	0.881737,0.118263,	14		1000GENOMES,BUSHMAN,CGM_KYOTO,COMPLETE_GENOMICS,EGP_SNPS,GMI,HGSV,ILLUMINA,ILLUMINA-UK,KRIBB_YJKIM,PERLEGEN,SSMP,TISHKOFF,WI_SSAHASNP,	A	rs3136744	0	chr8	+	by-cluster,by-frequency,by-hapmap,by-1000genomes	maf-5-some-pop	0.242235	intron	A	907	1	2	A/C
8	42207347	SNV	A	C	No	1		Unknown	Homo sapiens (hg19) dbsnp variants, Homo sapiens (hg19) dbsnp (common) variants		Homo sapiens (hg19) dbsnp variants, Homo sapiens (hg19) dbsnp (common) variants	2	11	18.1818	chr8	+	by-cluster,by-frequency,by-hapmap,by-1000genomes	maf-5-some-pop	0.242235	intron	A	907	1	2	A/C	0.188174	exact	3959.000000,531.000000,	single	A,C,	genomic	0.881737,0.118263,	14		1000GENOMES,BUSHMAN,CGM_KYOTO,COMPLETE_GENOMICS,EGP_SNPS,GMI,HGSV,ILLUMINA,ILLUMINA-UK,KRIBB_YJKIM,PERLEGEN,SSMP,TISHKOFF,WI_SSAHASNP,	A	rs3136744	0	chr8	+	by-cluster,by-frequency,by-hapmap,by-1000genomes	maf-5-some-pop	0.242235	intron	A	907	1	2	A/C
8	42207481	SNV	C	C	Yes	1		Heterozygous	Homo sapiens (hg19) dbsnp variants, Homo sapiens (hg19) dbsnp (common) variants		Homo sapiens (hg19) dbsnp variants, Homo sapiens (hg19) dbsnp (common) variants	1	11	9.09091	chr8	+	by-cluster,by-frequency,by-hapmap,by-1000genomes	maf-5-some-pop	0.14289	intron	C	907	1	2	C/G	0.04486	exact	2843.000000,63.000000,	single	C,G,	genomic	0.978321,0.021679,	7		1000GENOMES,COMPLETE_GENOMICS,EGP_SNPS,ILLUMINA,NHLBI-ESP,PERLEGEN,TISHKOFF,	C	rs3136745	0	chr8	+	by-cluster,by-frequency,by-hapmap,by-1000genomes	maf-5-some-pop	0.14289	intron	C	907	1	2	C/G
8	42207481	SNV	C	G	No	1		Heterozygous	Homo sapiens (hg19) dbsnp variants, Homo sapiens (hg19) dbsnp (common) variants		Homo sapiens (hg19) dbsnp variants, Homo sapiens (hg19) dbsnp (common) variants	1	11	9.09091	chr8	+	by-cluster,by-frequency,by-hapmap,by-1000genomes	maf-5-some-pop	0.14289	intron	C	907	1	2	C/G	0.04486	exact	2843.000000,63.000000,	single	C,G,	genomic	0.978321,0.021679,	7		1000GENOMES,COMPLETE_GENOMICS,EGP_SNPS,ILLUMINA,NHLBI-ESP,PERLEGEN,TISHKOFF,	C	rs3136745	0	chr8	+	by-cluster,by-frequency,by-hapmap,by-1000genomes	maf-5-some-pop	0.14289	intron	C	907	1	2	C/G
8	42207502	SNV	T	T	Yes	1		Heterozygous				1	11	9.09091
8	42207502	SNV	T	C	No	1		Heterozygous				1	11	9.09091
8	42207520..42207524	MNV	TAAAG	TAAAG	Yes	5		Heterozygous				1	11	9.09091
[truncated: 520 more rows]
[truncated: 13 more columns]

## Sheet: CONTROL-CE
S3 Table. Ion PGM raw data for control-CE
[truncated: 644 more rows]
[truncated: 13 more columns]

## Sheet: LOAD-TC
S3 Table. Ion PGM raw data for LOAD-TC
[truncated: 586 more rows]
[truncated: 13 more columns]

[truncated: 2 more sheets: hpC-TC, CONTROL-TC]
